# Supplementary material for: Transcontinental Spread of HPAI H5N1 from South America to Antarctica via Avian Vectors
Source: Viruses. 2025 Oct 13;17(10):1365. doi: 10.3390/v17101365 (PMC12567752; doi:10.3390/v17101365)
Supplement: Supplementary file 1 [file viruses-17-01365-s001.zip]

Archive with 8 entries (8 files):
- Supplement figure legend.pdf
- Supplement Figure S1.tif
- Supplement Figure S2.tif
- Supplement Figure S3.tif
- Supplement Figure S4.tif
- Supplement Table S1.xlsx
- Supplement Table S2.xlsx
- Supplement Table S3.xlsx
