# Supplementary material for: Transcontinental Spread of HPAI H5N1 from South America to Antarctica via Avian Vectors
Source: Viruses. 2025 Oct 13;17(10):1365. doi: 10.3390/v17101365 (PMC12567752; doi:10.3390/v17101365)
Supplement: Supplementary file 1 [file viruses-17-01365-s001.zip › Supplement Table S1.xlsx]

## Sheet: Sheet1
Supplement Table S1. Detailed information for all the samples collected.
Number	location	Collection date	Species	sample	Positive	GISAID ID
B-2459	62.19919829°S, 58.99613846°W	2024-12-10	Brown Skua	Brain tissue	YES	EPI_ISL19847535
B-1225	62.198969°S, 58.993061°W	2024-12-25	Brown Skua	Brain tissue	YES	EPI_ISL19847536
B-2517	62.208744°S, 59.000028°W	2024-12-26	Brown Skua	Brain tissue	YES	EPI_ISL19847538
F-2810	62.21208001°S, 58.97715781°W	2024-12-26	Brown Skua	fecal sample	YES	EPI_ISL19847539
F-2117	62.17426349°S, 58.97736702°W	2025-01-17	elephant seal	fecal sample	NO
Y-2217	62.14466710°S, 58.92984766°W	2025-01-17	Fur seal	throat swab	NO
G-2117	62.14466710°S, 58.92984766°W	2025-01-17	Fur seal	anal swab	NO
F-2122	62.23039287°S, 58.98536134°W	2025-01-22	Brown Skua	fecal sample	NO
F-2213	62.17656773°S, 58.857727090°W	2025-02-13	Gentoo Penguin	fecal sample	NO
F-2313	62.18331919°S, 58.886164579°W	2025-02-13	Southern Giant Petrel	fecal sample	NO
F-2216	62.21690135°S, 58.96290321°W	2025-02-16	Brown Skua	fecal sample	NO
