# Supplementary material for: Transcontinental Spread of HPAI H5N1 from South America to Antarctica via Avian Vectors
Source: Viruses. 2025 Oct 13;17(10):1365. doi: 10.3390/v17101365 (PMC12567752; doi:10.3390/v17101365)
Supplement: Supplementary file 1 [file viruses-17-01365-s001.zip › Supplement Table S2.xlsx]

## Sheet: Sheet1
Supplement Table S2. Detailed metadata of GISAID reference sequences used for genotyping the sequences from this study.
Isolate_Id	Isolate_Name	Clade	Location	Host	Collection_Date	Subtype
EPI_ISL_199411	A/goose/Shandong/03.10_HZ/2015	2.3.2.1c	Asia / China	Goose	2015-03-10	A / H5N1
EPI_ISL_199413	A/goose/Shandong/GS/2013	2.3.2.1c	Asia / China	Goose	2013-01-01	A / H5N1
EPI_ISL_259927	A/goose/Guangdong/SH7/2013	2.3.4.4	Asia / China / Guangdong Province	Goose	2013-09-20	A / H5N1
EPI_ISL_12572661	A/goose/Guizhou/S1541/2022	2.3.4.4b	Asia / China / Guizhou	Goose	2022-02-22	A / H5N1
EPI_ISL_12572662	A/goose/Hunan/SE284/2022	2.3.4.4b	Asia / China / Hunan	Goose	2022-01-05	A / H5N1
EPI_ISL_19033551	A/domestic_goose/Poland/H48-D1/2024	2.3.4.4b	Europe / Poland / Opole Voivodeship	Goose	2024-02-13	A / H5N1
EPI_ISL_19033553	A/domestic_goose/Poland/H49-W/2024	2.3.4.4b	Europe / Poland / Greater Poland Voivodeship	Goose	2024-02-13	A / H5N1
EPI_ISL_201001	A/Black-necked_Grebe/Inner_Mongolia/Brain1/2015_H5N1	2.3.2.1c	Asia / China / Inner Mongolia	Anser indicus	2015-05-12	A / H5N1
EPI_ISL_201002	A/Black-necked_Grebe/Inner_Mongolia/Brain2/2015_H5N1	2.3.2.1c	Asia / China / Inner Mongolia	Anser indicus	2015-05-12	A / H5N1
EPI_ISL_201003	A/Black-necked_Grebe/Inner_Mongolia/Lung2/2015_H5N1	2.3.2.1c	Asia / China / Inner Mongolia	Anser indicus	2015-05-12	A / H5N1
EPI_ISL_201004	A/Black-necked_Grebe/Inner_Mongolia/Lung3/2015_H5N1	2.3.2.1c	Asia / China / Inner Mongolia	Anser indicus	2015-05-12	A / H5N1
EPI_ISL_201005	A/Black-necked_Grebe/Inner_Mongolia/Liver3/2015_H5N1	2.3.2.1c	Asia / China / Inner Mongolia	Anser indicus	2015-05-12	A / H5N1
EPI_ISL_200998	A/Bar-headed_Goose/Qinghai/BTY2/2015_H5N1	2.3.2.1c	Asia / China / Qing hai	Anser indicus	2015-07-14	A / H5N1
EPI_ISL_200999	A/Great_black-headed_Gull/Qinghai/YO1/2015_H5N1	2.3.2.1c	Asia / China / Qing hai	Anser indicus	2015-07-14	A / H5N1
EPI_ISL_201000	A/Great_black-headed_Gull/Qinghai/YO6/2015_H5N1	2.3.2.1c	Asia / China / Qing hai	Anser indicus	2015-07-14	A / H5N1
EPI_ISL_201006	A/Black-necked_Grebe/Inner_Mongolia/Brain3/2015_H5N1	2.3.2.1c	Asia / China / Inner Mongolia	Anser indicus	2015-05-12	A / H5N1
EPI_ISL_201007	A/Black-necked_Grebe/Inner_Mongolia/Lung3-2/2015_H5N1	2.3.2.1c	Asia / China / Inner Mongolia	Anser indicus	2015-05-12	A / H5N1
EPI_ISL_201008	A/Black-necked_Grebe/Inner_Mongolia/Oropharynx_swab3/2015_H5N1	2.3.2.1c	Asia / China / Inner Mongolia	Anser indicus	2015-05-12	A / H5N1
EPI_ISL_201009	A/Black-necked_Grebe/Inner_Mongolia/Trachea3/2015_H5N1	2.3.2.1c	Asia / China / Inner Mongolia	Anser indicus	2015-05-12	A / H5N1
EPI_ISL_201010	A/Black-necked_Grebe/Inner_Mongolia/Anal_swab4/2015_H5N1	2.3.2.1c	Asia / China / Inner Mongolia	Anser indicus	2015-05-12	A / H5N1
EPI_ISL_14619009	A/Hartlaubs_gull/South_Africa/21050295/2021	2.3.4.4b	Africa / South Africa / Province of the Western Cape / Cape Town	Gull	2021-05-17	A / H5N1
EPI_ISL_14637676	A/Hartlaubs_gull/21050385/2021	2.3.4.4b	Africa / South Africa / Province of the Western Cape / Cape Town	Gull	2021-05-20	A / H5N1
EPI_ISL_14638201	A/Hartlaubs_gull/South_Africa/21050388/2021	2.3.4.4b	Africa / South Africa / Province of the Western Cape / Cape Town	Gull	2021-05-20	A / H5N1
EPI_ISL_14639383	A/Kelp_gull/South_Africa/21050387/2021	2.3.4.4b	Africa / South Africa / Province of the Western Cape / Cape Town	Gull	2021-05-20	A / H5N1
EPI_ISL_14640323	A/Hartlaubs_gull/South_Africa/21050384/2021	2.3.4.4b	Africa / South Africa / Province of the Western Cape / Cape Town	Gull	2021-05-20	A / H5N1
EPI_ISL_14918030	A/ostrich/South_Africa/21060311/2021	2.3.4.4b	Africa / South Africa / Province of the Western Cape / Albertinia	Ostrich	2021-06-14	A / H5N1
EPI_ISL_14918305	A/ostrich/South_Africa/21060357/2021	2.3.4.4b	Africa / South Africa / Province of the Western Cape / Heidelberg	Ostrich	2021-06-21	A / H5N1
EPI_ISL_14918327	A/ostrich/South_Africa/21060425/2021	2.3.4.4b	Africa / South Africa / Province of the Western Cape / Swellendam	Ostrich	2021-06-23	A / H5N1
EPI_ISL_14933722	A/ostrich/South_Africa/21070586/2021	2.3.4.4b	Africa / South Africa / Province of the Western Cape / Touwsrivier	Ostrich	2021-07-28	A / H5N1
EPI_ISL_19174942	A/Swift_tern/South_Africa/24040179/2024	2.3.4.4b	Africa / South Africa / Province of the Western Cape / Witsand, Swellendam	Ostrich	2024-04-22	A / H5N1
EPI_ISL_4651963	A/common_pheasant_/Sweden/SVA210923SZ0341/KN000365/M-2021-H5N1	2.3.4.4b	Europe / Sweden / Skane Lan / Kristianstads Kommun	Phasanius colchicus	2021-09-22	A / H5N1
EPI_ISL_19033338	A/mute_swan/Poland/MB085-N/2024	2.3.4.4b	Europe / Poland / Kuyavian-Pomeranian Voivodeship	Swan	2024-02-08	A / H5N1
EPI_ISL_19033559	A/mute_swan/Poland/MB055-L1/2024	2.3.4.4b	Europe / Poland / Greater Poland Voivodeship	Swan	2024-02-01	A / H5N1
EPI_ISL_19033560	A/mute_swan/Poland/MB055-L2/2024	2.3.4.4b	Europe / Poland / Greater Poland Voivodeship	Swan	2024-02-01	A / H5N1
EPI_ISL_19033561	A/mute_swan/Poland/MB055-L4/2024	2.3.4.4b	Europe / Poland / Greater Poland Voivodeship	Swan	2024-02-01	A / H5N1
EPI_ISL_19033562	A/mute_swan/Poland/MB070-L1/2024	2.3.4.4b	Europe / Poland / Kuyavian-Pomeranian Voivodeship	Swan	2024-02-19	A / H5N1
EPI_ISL_171121	A/whooper_swan/Henan/SMX1/2015	2.3.2.1c	Asia / China / Henan Province	Cygnus cygnus	2015-01-04	A / H5N1
EPI_ISL_171141	A/whooper_swan/Henan/SMX3/2015	2.3.2.1c	Asia / China / Henan Province	Cygnus cygnus	2015-01-04	A / H5N1
EPI_ISL_171165	A/whooper_swan/Henan/SMX4/2015	2.3.2.1c	Asia / China / Henan Province	Cygnus cygnus	2015-01-05	A / H5N1
EPI_ISL_171186	A/whooper_swan/Henan/SMX9/2015	2.3.2.1c	Asia / China / Henan Province	Cygnus cygnus	2015-01-05	A / H5N1
EPI_ISL_19603132	A/mute_swan/Poland/MB418N3/2024	2.3.4.4b	Europe / Poland / Lower Silesian Voivodeship / Wroclaw/wroclawski	Cygnus olor	2024-10-11	A / H5N1
EPI_ISL_19603135	A/mute_swan/Poland/MB418N4/2024	2.3.4.4b	Europe / Poland / Lower Silesian Voivodeship / Pruszowice/wroclawski	Cygnus olor	2024-10-21	A / H5N1
EPI_ISL_19603471	A/mute_swan/Poland/MB422NJ/2024	2.3.4.4b	Europe / Poland / Opole Voivodeship / Objazdna/namyslowski	Cygnus olor	2024-10-26	A / H5N1
EPI_ISL_19603472	A/mute_swan/Poland/MB424NJ/2024	2.3.4.4b	Europe / Poland / Opole Voivodeship / Nysa/nyski	Cygnus olor	2024-10-28	A / H5N1
EPI_ISL_19603485	A/mute_swan/Poland/MB428NMJ/2024	2.3.4.4b	Europe / Poland / Lower Silesian Voivodeship / Chojnow/legnicki	Cygnus olor	2024-10-31	A / H5N1
EPI_ISL_19603543	A/mute_swan/Poland/MB429N/2024	2.3.4.4b	Europe / Poland / Silesian Voivodeship / Raciborz/raciborski	Cygnus olor	2024-11-04	A / H5N1
EPI_ISL_19033332	A/turkey/Poland/H68-T2/2024	2.3.4.4b	Europe / Poland / Greater Poland Voivodeship	Turkey	2024-02-23	A / H5N1
EPI_ISL_19033334	A/turkey/Poland/H75-T1/2024	2.3.4.4b	Europe / Poland / Warmian-Masurian Voivodeship	Turkey	2024-02-26	A / H5N1
EPI_ISL_19033335	A/turkey/Poland/H80-T3/2024	2.3.4.4b	Europe / Poland / Warmian-Masurian Voivodeship	Turkey	2024-02-23	A / H5N1
EPI_ISL_19033336	A/turkey/Poland/H81-T1/2024	2.3.4.4b	Europe / Poland / Warmian-Masurian Voivodeship	Turkey	2024-02-27	A / H5N1
EPI_ISL_19033546	A/turkey/Poland/H38-T4/2024	2.3.4.4b	Europe / Poland / Warmian-Masurian Voivodeship	Turkey	2024-02-07	A / H5N1
EPI_ISL_19033547	A/turkey/Poland/H40-T2/2024	2.3.4.4b	Europe / Poland / Lubusz Voivodeship	Turkey	2024-02-08	A / H5N1
EPI_ISL_19033548	A/turkey/Poland/H43-T2/2024	2.3.4.4b	Europe / Poland / Opole Voivodeship	Turkey	2024-02-11	A / H5N1
EPI_ISL_19033550	A/turkey/Poland/H47-T4/2024	2.3.4.4b	Europe / Poland / Warmian-Masurian Voivodeship	Turkey	2024-02-13	A / H5N1
EPI_ISL_19033556	A/turkey/Poland/H63-N/2024	2.3.4.4b	Europe / Poland / Warmian-Masurian Voivodeship	Turkey	2024-02-19	A / H5N1
EPI_ISL_212420	A/Great_Cormorant/Hubei/VI128/2015_H5N1	2.3.2.1c	Asia / China / Hubei Province / wuhan	Other avian	2015-02-05	A / H5N1
EPI_ISL_212421	A/Great_Cormorant/Hubei/VI132/2015_H5N1	2.3.2.1c	Asia / China / Hubei Province / wuhan	Other avian	2015-02-05	A / H5N1
EPI_ISL_212422	A/Great_Cormorant/Hubei/VI133/2015_H5N1	2.3.2.1c	Asia / China / Hubei Province / wuhan	Other avian	2015-02-05	A / H5N1
EPI_ISL_14639837	A/Spotted_eagle_owl/South_Africa/21050363/2021	2.3.4.4b	Africa / South Africa / Province of the Western Cape / Hout Bay	Other avian	2021-05-20	A / H5N1
EPI_ISL_14645331	A/Black-headed_heron/South_Africa/2021	2.3.4.4b	Africa / South Africa / Province of the Western Cape / Hout Bay	Other avian	2021-05-25	A / H5N1
EPI_ISL_14973559	A/Cape_gannet/South_Africa/21100108/2021	2.3.4.4b	Africa / South Africa / Province of the Western Cape / Lambert's Bay	Other avian	2021-10-07	A / H5N1
EPI_ISL_12572664	A/wild_duck/Hebei/SD012/2021	2.3.4.4b	Asia / China / Hebei	Other avian	2021-11-25	A / H5N1
EPI_ISL_19603087	A/blackbird/Poland/MB406M/2024	2.3.4.4b	Europe / Poland / Lower Silesian Voivodeship / Wisznia_Mala/trzebnicki	Other avian	2024-10-18	A / H5N1
EPI_ISL_199157	A/environment/Sichuan/12.11_CDLQ010/2014	2.3.2.1c	Asia / China	Environment	2014-12-11	A / H5N1
EPI_ISL_199286	A/environment/Jiangsu/01.20_TCCX012/2015	2.3.2.1c	Asia / China	Environment	2015-01-20	A / H5N1
EPI_ISL_198753	A/environment/Jilin/04.25_NA001/2015	2.3.2.1c	Asia / China	Environment	2015-04-25	A / H5N1
EPI_ISL_198842	A/environment/Jilin/04.25_MHK011/2015	2.3.2.1c	Asia / China	Environment	2015-04-25	A / H5N1
EPI_ISL_198848	A/environment/Jilin/04.25_MHK010/2015	2.3.2.1c	Asia / China	Environment	2015-04-25	A / H5N1
EPI_ISL_17655676	A/environment/Kagoshima/KU-B20/2021	2.3.4.4b	Asia / Japan	Environment	2021-12-20	A / H5N1
EPI_ISL_18472731	A/environment/Kagoshima/KU-6A/2022	2.3.4.4b	Asia / Japan	Environment	2022-11-01	A / H5N1
EPI_ISL_18472732	A/environment/Kagoshima/KU-B1/2022	2.3.4.4b	Asia / Japan	Environment	2022-11-02	A / H5N1
EPI_ISL_18472733	A/environment/Kagoshima/KU-B2/2022	2.3.4.4b	Asia / Japan	Environment	2022-11-03	A / H5N1
EPI_ISL_18472734	A/environment/Kagoshima/KU-B3/2022	2.3.4.4b	Asia / Japan	Environment	2022-11-03	A / H5N1
EPI_ISL_18472735	A/environment/Kagoshima/KU-B4/2022	2.3.4.4b	Asia / Japan	Environment	2022-11-04	A / H5N1
EPI_ISL_18472736	A/environment/Kagoshima/KU-G1/2022	2.3.4.4b	Asia / Japan	Environment	2022-11-04	A / H5N1
EPI_ISL_18472737	A/environment/Kagoshima/KU-G2/2022	2.3.4.4b	Asia / Japan	Environment	2022-11-04	A / H5N1
EPI_ISL_18472738	A/environment/Kagoshima/KU-G3/2022	2.3.4.4b	Asia / Japan	Environment	2022-11-04	A / H5N1
EPI_ISL_18472739	A/environment/Kagoshima/KU-B5/2022	2.3.4.4b	Asia / Japan	Environment	2022-11-05	A / H5N1
EPI_ISL_18472740	A/environment/Kagoshima/KU-B6/2022	2.3.4.4b	Asia / Japan	Environment	2022-11-05	A / H5N1
EPI_ISL_18472741	A/environment/Kagoshima/KU-B7/2022	2.3.4.4b	Asia / Japan	Environment	2022-11-05	A / H5N1
EPI_ISL_18472742	A/environment/Kagoshima/KU-G5/2022	2.3.4.4b	Asia / Japan	Environment	2022-11-07	A / H5N1
EPI_ISL_18472743	A/environment/Kagoshima/KU-H1/2022	2.3.4.4b	Asia / Japan	Environment	2022-11-07	A / H5N1
EPI_ISL_18472744	A/environment/Kagoshima/KU-B11/2022	2.3.4.4b	Asia / Japan	Environment	2022-11-08	A / H5N1
EPI_ISL_18472749	A/environment/Kagoshima/KU-J7/2022	2.3.4.4b	Asia / Japan	Environment	2022-11-09	A / H5N1
EPI_ISL_18472750	A/environment/Kagoshima/KU-J8/2022	2.3.4.4b	Asia / Japan	Environment	2022-11-09	A / H5N1
EPI_ISL_18472756	A/environment/Kagoshima/KU-B8/2022	2.3.4.4b	Asia / Japan	Environment	2022-11-06	A / H5N1
EPI_ISL_18472757	A/environment/Kagoshima/KU-D1/2022	2.3.4.4b	Asia / Japan	Environment	2022-11-06	A / H5N1
EPI_ISL_18472758	A/environment/Kagoshima/KU-D2/2022	2.3.4.4b	Asia / Japan	Environment	2022-11-06	A / H5N1
EPI_ISL_18472759	A/environment/Kagoshima/KU-D3/2022	2.3.4.4b	Asia / Japan	Environment	2022-11-06	A / H5N1
EPI_ISL_18472760	A/environment/Kagoshima/KU-D4/2022	2.3.4.4b	Asia / Japan	Environment	2022-11-06	A / H5N1
EPI_ISL_18472761	A/environment/Kagoshima/KU-G4/2022	2.3.4.4b	Asia / Japan	Environment	2022-11-07	A / H5N1
EPI_ISL_18472762	A/environment/Kagoshima/KU-D6/2022	2.3.4.4b	Asia / Japan	Environment	2022-11-07	A / H5N1
EPI_ISL_18472764	A/environment/Kagoshima/KU-D7/2022	2.3.4.4b	Asia / Japan	Environment	2022-11-08	A / H5N1
EPI_ISL_18509885	A/environment/Kagoshima/KU-B3/2023	2.3.4.4b	Asia / Japan	Environment	2023-11-07	A / H5N1
EPI_ISL_18509886	A/environment/Kagoshima/KU-C1/2023	2.3.4.4b	Asia / Japan	Environment	2023-11-07	A / H5N1
EPI_ISL_18509887	A/environment/Kagoshima/KU-C2/2023	2.3.4.4b	Asia / Japan	Environment	2023-11-07	A / H5N1
EPI_ISL_18509888	A/environment/Kagoshima/KU-C3/2023	2.3.4.4b	Asia / Japan	Environment	2023-11-07	A / H5N1
EPI_ISL_18509889	A/environment/Kagoshima/KU-C4/2023	2.3.4.4b	Asia / Japan	Environment	2023-11-07	A / H5N1
EPI_ISL_18509890	A/environment/Kagoshima/KU-D4/2023	2.3.4.4b	Asia / Japan	Environment	2023-11-07	A / H5N1
EPI_ISL_18509891	A/environment/Kagoshima/KU-E1/2023	2.3.4.4b	Asia / Japan	Environment	2023-11-07	A / H5N1
EPI_ISL_18509892	A/environment/Kagoshima/KU-G4/2023	2.3.4.4b	Asia / Japan	Environment	2023-11-07	A / H5N1
EPI_ISL_18509893	A/environment/Kagoshima/KU-H1/2023	2.3.4.4b	Asia / Japan	Environment	2023-11-07	A / H5N1
EPI_ISL_18509894	A/environment/Kagoshima/KU-B2/2023	2.3.4.4b	Asia / Japan	Environment	2023-11-07	A / H5N1
EPI_ISL_18509898	A/environment/Kagoshima/KU-H2/2023	2.3.4.4b	Asia / Japan	Environment	2023-11-07	A / H5N1
EPI_ISL_18612259	A/environment/Kagoshima/KU-D6/2023	2.3.4.4b	Asia / Japan	Environment	2023-11-20	A / H5N1
EPI_ISL_18615595	A/environment/Kagoshima/KU-D1/2023	2.3.4.4b	Asia / Japan / Kagoshima	Environment	2023-11-06	A / H5N1
EPI_ISL_18615596	A/environment/Kagoshima/KU-D2/2023	2.3.4.4b	Asia / Japan	Environment	2023-11-07	A / H5N1
EPI_ISL_18615597	A/environment/Kagoshima/KU-D3/2023	2.3.4.4b	Asia / Japan	Environment	2023-11-06	A / H5N1
EPI_ISL_18615598	A/environment/Kagoshima/KU-G1/2023	2.3.4.4b	Asia / Japan / Kagoshima	Environment	2023-11-06	A / H5N1
EPI_ISL_18615599	A/environment/Kagoshima/KU-G2/2023	2.3.4.4b	Asia / Japan	Environment	2023-11-06	A / H5N1
EPI_ISL_18615600	A/environment/Kagoshima/KU-G3/2023	2.3.4.4b	Asia / Japan	Environment	2023-11-06	A / H5N1
EPI_ISL_18634686	A/environment/Kagoshima/KU-B4-2/2023	2.3.4.4b	Asia / Japan / Kagoshima	Environment	2023-11-13	A / H5N1
EPI_ISL_18634687	A/environment/Kagoshima/KU-G5-1/2023	2.3.4.4b	Asia / Japan / Kagoshima	Environment	2023-11-13	A / H5N1
EPI_ISL_18634688	A/environment/Kagoshima/KU-H3/2023	2.3.4.4b	Asia / Japan / Kagoshima	Environment	2023-11-27	A / H5N1
EPI_ISL_18651023	A/environment/Kagoshima/KU-D11/2023	2.3.4.4b	Asia / Japan	Environment	2023-12-04	A / H5N1
EPI_ISL_18651569	A/environment/Kagoshima/KU-G8/2023	2.3.4.4b	Asia / Japan	Environment	2023-12-04	A / H5N1
EPI_ISL_18651570	A/environment/Kagoshima/KU-H4/2023	2.3.4.4b	Asia / Japan	Environment	2023-12-04	A / H5N1
EPI_ISL_18651571	A/environment/Kagoshima/KU-I1/2023	2.3.4.4b	Asia / Japan	Environment	2023-12-04	A / H5N1
EPI_ISL_18651572	A/environment/Kagoshima/KU-I2/2023	2.3.4.4b	Asia / Japan	Environment	2023-12-04	A / H5N1
EPI_ISL_18770555	A/environment/Kagoshima/KU-E3/2023	2.3.4.4b	Asia / Japan	Environment	2023-12-19	A / H5N1
EPI_ISL_18770597	A/environment/Kagoshima/KU-B11/2023	2.3.4.4b	Asia / Japan / Kagoshima	Environment	2023-12-18	A / H5N1
EPI_ISL_18935776	A/environment/Kagoshima/KU-B10/2023	2.3.4.4b	Asia / Japan	Environment	2023-12-11	A / H5N1
EPI_ISL_18935782	A/environment/Kagoshima/KU-C7/2023	2.3.4.4b	Asia / Japan	Environment	2023-12-11	A / H5N1
EPI_ISL_19624044	A/environment/Kagoshima/KU-24-B2/2024	2.3.4.4b	Asia / Japan	Environment	2024-11-04	A / H5N1
EPI_ISL_19624045	A/environment/Kagoshima/KU-24-B3/2024	2.3.4.4b	Asia / Japan	Environment	2024-11-04	A / H5N1
EPI_ISL_19624046	A/environment/Kagoshima/KU-24-B4/2024	2.3.4.4b	Asia / Japan	Environment	2024-11-04	A / H5N1
EPI_ISL_19624047	A/environment/Kagoshima/KU-24-B5/2024	2.3.4.4b	Asia / Japan	Environment	2024-11-11	A / H5N1
EPI_ISL_19624050	A/environment/Kagoshima/KU-24-D2/2024	2.3.4.4b	Asia / Japan	Environment	2024-11-04	A / H5N1
EPI_ISL_19624051	A/environment/Kagoshima/KU-24-D3/2024	2.3.4.4b	Asia / Japan	Environment	2024-11-04	A / H5N1
EPI_ISL_19624052	A/environment/Kagoshima/KU-24-D4/2024	2.3.4.4b	Asia / Japan	Environment	2024-11-04	A / H5N1
EPI_ISL_19624053	A/environment/Kagoshima/KU-24-G3/2024	2.3.4.4b	Asia / Japan	Environment	2024-11-04	A / H5N1
EPI_ISL_19624054	A/environment/Kagoshima/KU-24-G4/2024	2.3.4.4b	Asia / Japan	Environment	2024-11-04	A / H5N1
EPI_ISL_19624055	A/environment/Kagoshima/KU-24-4a/2024	2.3.4.4b	Asia / Japan	Environment	2024-11-11	A / H5N1
EPI_ISL_19624056	A/environment/Kagoshima/KU-24-4b/2024	2.3.4.4b	Asia / Japan	Environment	2024-11-11	A / H5N1
EPI_ISL_19624057	A/environment/Kagoshima/KU-24-5b/2024	2.3.4.4b	Asia / Japan	Environment	2024-11-11	A / H5N1
EPI_ISL_19645343	A/environment/Kagoshima/KU-24-6b/2024	2.3.4.4b	Asia / Japan	Environment	2024-11-11	A / H5N1
EPI_ISL_19645344	A/environment/Kagoshima/KU-24-B7/2024	2.3.4.4b	Asia / Japan	Environment	2024-11-11	A / H5N1
EPI_ISL_19645345	A/environment/Kagoshima/KU-24-C2/2024	2.3.4.4b	Asia / Japan	Environment	2024-11-11	A / H5N1
EPI_ISL_19645350	A/environment/Kagoshima/KU-24-G6/2024	2.3.4.4b	Asia / Japan	Environment	2024-11-18	A / H5N1
EPI_ISL_19645351	A/environment/Kagoshima/KU-24-J4/2024	2.3.4.4b	Asia / Japan	Environment	2024-11-11	A / H5N1
EPI_ISL_19645354	A/environment/Kagoshima/KU-24-G5/2024	2.3.4.4b	Asia / Japan	Environment	2024-11-11	A / H5N1
EPI_ISL_19645356	A/environment/Kagoshima/KU-24-J1/2024	2.3.4.4b	Asia / Japan	Environment	2024-11-11	A / H5N1
EPI_ISL_19645358	A/environment/Kagoshima/KU-24-J3/2024	2.3.4.4b	Asia / Japan	Environment	2024-11-11	A / H5N1
EPI_ISL_19700404	A/environment/Kagoshima/KU-24-G2/2024	2.3.4.4b	Asia / Japan	Environment	2024-11-04	A / H5N1
EPI_ISL_18529945	A/environment/Kagoshima/KU-D5/2023	2.3.4.4b	Asia / Japan	Environment	2023-11-14	A / H5N1
EPI_ISL_18509834	A/environment/Kagoshima/KU-B1/2023	2.3.4.4b	Asia / Japan / Kagoshima	Water sample	2023-11-07	A / H5N1
EPI_ISL_19534182	A/environment/Kagoshima/KU-24B1/2024	2.3.4.4b	Asia / Japan	Water sample	2024-11-04	A / H5N1
EPI_ISL_19534183	A/environment/Kagoshima/KU-24C1/2024		Asia / Japan / Kagoshima	Water sample	2024-11-04	A / H5N1
EPI_ISL_19534184	A/environment/Kagoshima/KU-24D1/2024	2.3.4.4b	Asia / Japan / Kagoshima	Water sample	2024-11-04	A / H5N1
EPI_ISL_19534185	A/environment/Kagoshima/KU-24G1/2024	2.3.4.4b	Asia / Japan	Water sample	2024-11-04	A / H5N1
EPI_ISL_171297	A/enviroment/Henan/SMX1/2015	2.3.2.1c	Asia / China / Henan Province	Feces	2015-01-05	A / H5N1
EPI_ISL_142593	A/environment/Hangzhou/109-2/2013	2.3.2.1c	Asia / China / Zhejiang Province / Hangzhou City	Feces	2013-04-12	A / H5N1
EPI_ISL_81453	A/MDCK/Germany/P18-escape/2008	2.2	Europe / Germany	Laboratory derived	2008	A / H5N1
EPI_ISL_81454	A/MDCK/Germany/P30-escape/2008	2.2	Europe / Germany	Laboratory derived	2008	A / H5N1
EPI_ISL_81455	A/MDCK/Germany/P50-escape/2008	2.2	Europe / Germany	Laboratory derived	2008	A / H5N1
EPI_ISL_81456	A/MDCK/Germany/P100b-escape/2009	2.2	Europe / Germany	Laboratory derived	2009	A / H5N1
EPI_ISL_81457	A/MDCK/Germany/PP100b-escape/2009	2.2	Europe / Germany	Laboratory derived	2009	A / H5N1
EPI_ISL_81458	A/MDCK/Germany/PP100c-escape/2009	2.2	Europe / Germany	Laboratory derived	2009	A / H5N1
EPI_ISL_81459	A/MDCK/Germany/P100c-escape/2009	2.2	Europe / Germany	Laboratory derived	2009	A / H5N1
EPI_ISL_81460	A/MDCK/Germany/CoP100-control/2009	2.2	Europe / Germany	Laboratory derived	2009	A / H5N1
EPI_ISL_81461	A/MDCK/Germany/CoP50-control/2008	2.2	Europe / Germany	Laboratory derived	2008	A / H5N1
EPI_ISL_81462	A/MDCK/Germany/Q18-escape/2009	2.2	Europe / Germany	Laboratory derived	2009	A / H5N1
EPI_ISL_81463	A/MDCK/Germany/Q30-escape/2009	2.2	Europe / Germany	Laboratory derived	2009	A / H5N1
EPI_ISL_81464	A/MDCK/Germany/Q50-escape/2009	2.2	Europe / Germany	Laboratory derived	2009	A / H5N1
EPI_ISL_81465	A/MDCK/Germany/Q100b-escape/2009	2.2	Europe / Germany	Laboratory derived	2009	A / H5N1
EPI_ISL_81466	A/MDCK/Germany/QQ100b-escape/2009	2.2	Europe / Germany	Laboratory derived	2009	A / H5N1
EPI_ISL_81467	A/MDCK/Germany/QQ100a-escape/2009	2.2	Europe / Germany	Laboratory derived	2009	A / H5N1
EPI_ISL_81468	A/MDCK/Germany/Q100c-escape/2009	2.2	Europe / Germany	Laboratory derived	2009	A / H5N1
EPI_ISL_81469	A/MDCK/Germany/CoQ100-control/2009	2.2	Europe / Germany	Laboratory derived	2009	A / H5N1
EPI_ISL_81470	A/MDCK/Germany/CoQ50-control/2009	2.2	Europe / Germany	Laboratory derived	2009	A / H5N1
EPI_ISL_88043	A/cygnus_cygnus/Germany/R65.1/2006	2.2	Europe / Germany	Laboratory derived	2008	A / H5N1
EPI_ISL_97050	A/hens_egg/Germany/EscEgg50A-escape/2009	2.2	Europe / Germany	Laboratory derived	2009	A / H5N1
EPI_ISL_97051	A/hens_egg/Germany/CoJ50-control/2009	2.2	Europe / Germany	Laboratory derived	2009	A / H5N1
EPI_ISL_17075747	A/Jiangsu/NJ210/2023	2.3.4.4b	Asia / China / Jiangsu Provice	Human	2023-02-10	A / H5N1
EPI_ISL_98854	A/Indonesia/NIHRD11767/2011	2.1.3.2a	Asia / Indonesia / Bali	Human	2011-10-07	A / H5N1
EPI_ISL_98855	A/Indonesia/NIHRD11771/2011	2.1.3.2a	Asia / Indonesia / Bali	Human	2011-10-07	A / H5N1
EPI_ISL_100272	A/Guangdong-Shenzhen/1/2011	2.3.2.1b	Asia / China / Guangdong Province / Shenzhen City	Human	2011-12-28	A / H5N1
EPI_ISL_198892	A/pigeon/Jilin/04.25_CCHL019-O/2015	2.3.2.1c	Asia / China	Avian	2015-04-25	A / H5N1
EPI_ISL_199060	A/Phalacrocorax/Hubei/01.09_V1/2015	2.3.2.1c	Asia / China	Avian	2015-01-09	A / H5N1
EPI_ISL_199061	A/Phalacrocorax/Hubei/01.09_V4/2015	2.3.2.1c	Asia / China	Avian	2015-01-09	A / H5N1
EPI_ISL_18472583	A/hooded_crane/Kagoshima/KU-65/2022	2.3.4.4b	Asia / Japan	Avian	2022-11-14	A / H5N1
EPI_ISL_18472584	A/hooded_crane/Kagoshima/KU-86/2022	2.3.4.4b	Asia / Japan	Avian	2022-11-19	A / H5N1
EPI_ISL_18472585	A/white-naped_crane/Kagoshima/KU-87/2022	2.3.4.4b	Asia / Japan	Avian	2022-11-19	A / H5N1
EPI_ISL_18472586	A/hooded_crane/Kagoshima/KU-88/2022	2.3.4.4b	Asia / Japan	Avian	2022-11-19	A / H5N1
EPI_ISL_18472587	A/white-naped_crane/Kagoshima/KU-185/2022	2.3.4.4b	Asia / Japan	Avian	2022-12-07	A / H5N1
EPI_ISL_18472588	A/hooded_crane/Kagoshima/KU-267/2023	2.3.4.4b	Asia / Japan	Avian	2023-01-22	A / H5N1
EPI_ISL_18472589	A/hooded_crane/Kagoshima/KU-2/2022	2.3.4.4b	Asia / Japan	Avian	2022-11-01	A / H5N1
EPI_ISL_18472590	A/hooded_crane/Kagoshima/KU-3/2022	2.3.4.4b	Asia / Japan	Avian	2022-11-02	A / H5N1
EPI_ISL_18472591	A/hooded_crane/Kagoshima/KU-4/2022	2.3.4.4b	Asia / Japan	Avian	2022-11-03	A / H5N1
EPI_ISL_18472592	A/hooded_crane/Kagoshima/KU-5/2022	2.3.4.4b	Asia / Japan	Avian	2022-11-03	A / H5N1
EPI_ISL_18472593	A/hooded_crane/Kagoshima/KU-6/2022	2.3.4.4b	Asia / Japan	Avian	2022-11-04	A / H5N1
EPI_ISL_18472594	A/hooded_crane/Kagoshima/KU-7/2022	2.3.4.4b	Asia / Japan	Avian	2022-11-04	A / H5N1
EPI_ISL_18472595	A/hooded_crane/Kagoshima/KU-8/2022	2.3.4.4b	Asia / Japan	Avian	2022-11-04	A / H5N1
EPI_ISL_18472596	A/hooded_crane/Kagoshima/KU-9/2022	2.3.4.4b	Asia / Japan	Avian	2022-11-04	A / H5N1
EPI_ISL_18472597	A/hooded_crane/Kagoshima/KU-10/2022	2.3.4.4b	Asia / Japan	Avian	2022-11-05	A / H5N1
EPI_ISL_18472598	A/hooded_crane/Kagoshima/KU-11/2022	2.3.4.4b	Asia / Japan	Avian	2022-11-05	A / H5N1
EPI_ISL_18472599	A/hooded_crane/Kagoshima/KU-12/2022	2.3.4.4b	Asia / Japan	Avian	2022-11-05	A / H5N1
EPI_ISL_18472600	A/hooded_crane/Kagoshima/KU-13/2022	2.3.4.4b	Asia / Japan	Avian	2022-11-06	A / H5N1
EPI_ISL_18472601	A/hooded_crane/Kagoshima/KU-14/2022	2.3.4.4b	Asia / Japan	Avian	2022-11-06	A / H5N1
EPI_ISL_18472602	A/hooded_crane/Kagoshima/KU-15/2022	2.3.4.4b	Asia / Japan	Avian	2022-11-06	A / H5N1
EPI_ISL_18472603	A/hooded_crane/Kagoshima/KU-16/2022	2.3.4.4b	Asia / Japan	Avian	2022-11-06	A / H5N1
EPI_ISL_18472604	A/hooded_crane/Kagoshima/KU-19/2022	2.3.4.4b	Asia / Japan	Avian	2022-11-06	A / H5N1
EPI_ISL_18472605	A/hooded_crane/Kagoshima/KU-20/2022	2.3.4.4b	Asia / Japan	Avian	2022-11-07	A / H5N1
EPI_ISL_18472606	A/hooded_crane/Kagoshima/KU-22/2022	2.3.4.4b	Asia / Japan	Avian	2022-11-07	A / H5N1
EPI_ISL_18472607	A/hooded_crane/Kagoshima/KU-23/2022	2.3.4.4b	Asia / Japan	Avian	2022-11-07	A / H5N1
EPI_ISL_18472608	A/hooded_crane/Kagoshima/KU-24/2022	2.3.4.4b	Asia / Japan	Avian	2022-11-07	A / H5N1
EPI_ISL_18472609	A/hooded_crane/Kagoshima/KU-26/2022	2.3.4.4b	Asia / Japan	Avian	2022-11-08	A / H5N1
EPI_ISL_18472610	A/hooded_crane/Kagoshima/KU-27/2022	2.3.4.4b	Asia / Japan	Avian	2022-11-08	A / H5N1
EPI_ISL_18472611	A/hooded_crane/Kagoshima/KU-28/2022	2.3.4.4b	Asia / Japan	Avian	2022-11-08	A / H5N1
EPI_ISL_18472612	A/hooded_crane/Kagoshima/KU-29/2022	2.3.4.4b	Asia / Japan	Avian	2022-11-08	A / H5N1
EPI_ISL_18472613	A/hooded_crane/Kagoshima/KU-30/2022	2.3.4.4b	Asia / Japan	Avian	2022-11-08	A / H5N1
EPI_ISL_18472614	A/hooded_crane/Kagoshima/KU-31/2022	2.3.4.4b	Asia / Japan	Avian	2022-11-08	A / H5N1
EPI_ISL_18472615	A/hooded_crane/Kagoshima/KU-32/2022	2.3.4.4b	Asia / Japan	Avian	2022-11-08	A / H5N1
EPI_ISL_18472616	A/hooded_crane/Kagoshima/KU-33/2022	2.3.4.4b	Asia / Japan	Avian	2022-11-09	A / H5N1
EPI_ISL_18472617	A/hooded_crane/Kagoshima/KU-35/2022	2.3.4.4b	Asia / Japan	Avian	2022-11-09	A / H5N1
EPI_ISL_18472618	A/hooded_crane/Kagoshima/KU-36/2022	2.3.4.4b	Asia / Japan	Avian	2022-11-09	A / H5N1
EPI_ISL_18472619	A/hooded_crane/Kagoshima/KU-38/2022	2.3.4.4b	Asia / Japan	Avian	2022-11-09	A / H5N1
EPI_ISL_18472620	A/hooded_crane/Kagoshima/KU-39/2022	2.3.4.4b	Asia / Japan	Avian	2022-11-09	A / H5N1
EPI_ISL_18472621	A/hooded_crane/Kagoshima/KU-40/2022	2.3.4.4b	Asia / Japan	Avian	2022-11-10	A / H5N1
EPI_ISL_18472622	A/hooded_crane/Kagoshima/KU-41/2022	2.3.4.4b	Asia / Japan	Avian	2022-11-10	A / H5N1
EPI_ISL_18472623	A/hooded_crane/Kagoshima/KU-42/2022	2.3.4.4b	Asia / Japan	Avian	2022-11-10	A / H5N1
EPI_ISL_18472624	A/hooded_crane/Kagoshima/KU-43/2022	2.3.4.4b	Asia / Japan	Avian	2022-11-10	A / H5N1
EPI_ISL_18472625	A/hooded_crane/Kagoshima/KU-44/2022	2.3.4.4b	Asia / Japan	Avian	2022-11-10	A / H5N1
EPI_ISL_18472626	A/hooded_crane/Kagoshima/KU-45/2022	2.3.4.4b	Asia / Japan	Avian	2022-11-10	A / H5N1
EPI_ISL_18472627	A/hooded_crane/Kagoshima/KU-46/2022	2.3.4.4b	Asia / Japan	Avian	2022-11-10	A / H5N1
EPI_ISL_18472628	A/hooded_crane/Kagoshima/KU-47/2022	2.3.4.4b	Asia / Japan	Avian	2022-11-10	A / H5N1
EPI_ISL_18472629	A/hooded_crane/Kagoshima/KU-48/2022	2.3.4.4b	Asia / Japan	Avian	2022-11-10	A / H5N1
EPI_ISL_18472630	A/hooded_crane/Kagoshima/KU-50/2022	2.3.4.4b	Asia / Japan	Avian	2022-11-10	A / H5N1
EPI_ISL_18472631	A/hooded_crane/Kagoshima/KU-51/2022	2.3.4.4b	Asia / Japan	Avian	2022-11-11	A / H5N1
EPI_ISL_18472632	A/hooded_crane/Kagoshima/KU-52/2022	2.3.4.4b	Asia / Japan	Avian	2022-11-11	A / H5N1
EPI_ISL_18472633	A/hooded_crane/Kagoshima/KU-53/2022	2.3.4.4b	Asia / Japan	Avian	2022-11-11	A / H5N1
EPI_ISL_18472634	A/hooded_crane/Kagoshima/KU-54/2022	2.3.4.4b	Asia / Japan	Avian	2022-11-12	A / H5N1
EPI_ISL_18472635	A/hooded_crane/Kagoshima/KU-55/2022	2.3.4.4b	Asia / Japan	Avian	2022-11-12	A / H5N1
EPI_ISL_18472636	A/hooded_crane/Kagoshima/KU-56/2022	2.3.4.4b	Asia / Japan	Avian	2022-11-12	A / H5N1
EPI_ISL_18472637	A/hooded_crane/Kagoshima/KU-57/2022	2.3.4.4b	Asia / Japan	Avian	2022-11-12	A / H5N1
EPI_ISL_18472638	A/hooded_crane/Kagoshima/KU-58/2022	2.3.4.4b	Asia / Japan	Avian	2022-11-13	A / H5N1
EPI_ISL_18472639	A/hooded_crane/Kagoshima/KU-59/2022	2.3.4.4b	Asia / Japan	Avian	2022-11-13	A / H5N1
EPI_ISL_18472640	A/hooded_crane/Kagoshima/KU-60/2022	2.3.4.4b	Asia / Japan	Avian	2022-11-14	A / H5N1
EPI_ISL_18472641	A/hooded_crane/Kagoshima/KU-61/2022	2.3.4.4b	Asia / Japan	Avian	2022-11-14	A / H5N1
EPI_ISL_18472642	A/white-naped_crane/Kagoshima/KU-62/2022	2.3.4.4b	Asia / Japan	Avian	2022-11-14	A / H5N1
EPI_ISL_18472643	A/hooded_crane/Kagoshima/KU-63/2022	2.3.4.4b	Asia / Japan	Avian	2022-11-14	A / H5N1
EPI_ISL_18472644	A/white-naped_crane/Kagoshima/KU-66/2022	2.3.4.4b	Asia / Japan	Avian	2022-11-14	A / H5N1
EPI_ISL_18472645	A/hooded_crane/Kagoshima/KU-67/2022	2.3.4.4b	Asia / Japan	Avian	2022-11-15	A / H5N1
EPI_ISL_18472646	A/hooded_crane/Kagoshima/KU-68/2022	2.3.4.4b	Asia / Japan	Avian	2022-11-15	A / H5N1
EPI_ISL_18472647	A/hooded_crane/Kagoshima/KU-69/2022	2.3.4.4b	Asia / Japan	Avian	2022-11-15	A / H5N1
EPI_ISL_18472648	A/hooded_crane/Kagoshima/KU-71/2022	2.3.4.4b	Asia / Japan	Avian	2022-11-15	A / H5N1
EPI_ISL_18472649	A/hooded_crane/Kagoshima/KU-73/2022	2.3.4.4b	Asia / Japan	Avian	2022-11-16	A / H5N1
EPI_ISL_18472650	A/hooded_crane/Kagoshima/KU-74/2022	2.3.4.4b	Asia / Japan	Avian	2022-11-16	A / H5N1
EPI_ISL_18472651	A/hooded_crane/Kagoshima/KU-75/2022	2.3.4.4b	Asia / Japan	Avian	2022-11-16	A / H5N1
EPI_ISL_18472652	A/hooded_crane/Kagoshima/KU-76/2022	2.3.4.4b	Asia / Japan	Avian	2022-11-16	A / H5N1
EPI_ISL_18472653	A/hooded_crane/Kagoshima/KU-77/2022	2.3.4.4b	Asia / Japan	Avian	2022-11-17	A / H5N1
EPI_ISL_18472654	A/white-naped_crane/Kagoshima/KU-78/2022	2.3.4.4b	Asia / Japan	Avian	2022-11-17	A / H5N1
EPI_ISL_18472655	A/hooded_crane/Kagoshima/KU-79/2022	2.3.4.4b	Asia / Japan	Avian	2022-11-17	A / H5N1
EPI_ISL_18472656	A/hooded_crane/Kagoshima/KU-80/2022	2.3.4.4b	Asia / Japan	Avian	2022-11-17	A / H5N1
EPI_ISL_18472657	A/white-naped_crane/Kagoshima/KU-81/2022	2.3.4.4b	Asia / Japan	Avian	2022-11-17	A / H5N1
EPI_ISL_18472658	A/white-naped_crane/Kagoshima/KU-84/2022	2.3.4.4b	Asia / Japan	Avian	2022-11-18	A / H5N1
EPI_ISL_18472659	A/white-naped_crane/Kagoshima/KU-85/2022	2.3.4.4b	Asia / Japan	Avian	2022-11-18	A / H5N1
EPI_ISL_18472660	A/hooded_crane/Kagoshima/KU-89/2022	2.3.4.4b	Asia / Japan	Avian	2022-11-19	A / H5N1
EPI_ISL_18472661	A/white-naped_crane/Kagoshima/KU-91/2022	2.3.4.4b	Asia / Japan	Avian	2022-11-20	A / H5N1
EPI_ISL_18472662	A/hooded_crane/Kagoshima/KU-94/2022	2.3.4.4b	Asia / Japan	Avian	2022-11-21	A / H5N1
EPI_ISL_18472663	A/white-naped_crane/Kagoshima/KU-95/2022	2.3.4.4b	Asia / Japan	Avian	2022-11-21	A / H5N1
EPI_ISL_18472664	A/hooded_crane/Kagoshima/KU-96/2022	2.3.4.4b	Asia / Japan	Avian	2022-11-21	A / H5N1
EPI_ISL_18472665	A/white-naped_crane/Kagoshima/KU-97/2022	2.3.4.4b	Asia / Japan	Avian	2022-11-21	A / H5N1
EPI_ISL_18472666	A/hooded_crane/Kagoshima/KU-105/2022	2.3.4.4b	Asia / Japan	Avian	2022-11-21	A / H5N1
EPI_ISL_18472667	A/hooded_crane/Kagoshima/KU-106/2022	2.3.4.4b	Asia / Japan	Avian	2022-11-22	A / H5N1
EPI_ISL_18472668	A/hooded_crane/Kagoshima/KU-108/2022	2.3.4.4b	Asia / Japan	Avian	2022-11-22	A / H5N1
EPI_ISL_18472669	A/white-naped_crane/Kagoshima/KU-109/2022	2.3.4.4b	Asia / Japan	Avian	2022-11-22	A / H5N1
EPI_ISL_18472670	A/hooded_crane/Kagoshima/KU-110/2022	2.3.4.4b	Asia / Japan	Avian	2022-11-22	A / H5N1
EPI_ISL_18472671	A/white-naped_crane/Kagoshima/KU-111/2022	2.3.4.4b	Asia / Japan	Avian	2022-11-22	A / H5N1
EPI_ISL_18472672	A/hooded_crane/Kagoshima/KU-112/2022	2.3.4.4b	Asia / Japan	Avian	2022-11-22	A / H5N1
EPI_ISL_18472673	A/white-naped_crane/Kagoshima/KU-113/2022	2.3.4.4b	Asia / Japan	Avian	2022-11-23	A / H5N1
EPI_ISL_18472674	A/hooded_crane/Kagoshima/KU-115/2022	2.3.4.4b	Asia / Japan	Avian	2022-11-23	A / H5N1
EPI_ISL_18472675	A/hooded_crane/Kagoshima/KU-116/2022	2.3.4.4b	Asia / Japan	Avian	2022-11-23	A / H5N1
EPI_ISL_18472676	A/hooded_crane/Kagoshima/KU-117/2022	2.3.4.4b	Asia / Japan	Avian	2022-11-23	A / H5N1
EPI_ISL_18472677	A/hooded_crane/Kagoshima/KU-118/2022	2.3.4.4b	Asia / Japan	Avian	2022-11-24	A / H5N1
EPI_ISL_18472678	A/hooded_crane/Kagoshima/KU-120/2022	2.3.4.4b	Asia / Japan	Avian	2022-11-24	A / H5N1
EPI_ISL_18472679	A/hooded_crane/Kagoshima/KU-121/2022	2.3.4.4b	Asia / Japan	Avian	2022-11-24	A / H5N1
EPI_ISL_18472680	A/hooded_crane/Kagoshima/KU-122/2022	2.3.4.4b	Asia / Japan	Avian	2022-11-24	A / H5N1
EPI_ISL_18472681	A/hooded_crane/Kagoshima/KU-123/2022	2.3.4.4b	Asia / Japan	Avian	2022-11-25	A / H5N1
EPI_ISL_18472682	A/white-naped_crane/Kagoshima/KU-124/2022	2.3.4.4b	Asia / Japan	Avian	2022-11-25	A / H5N1
EPI_ISL_18472683	A/hooded_crane/Kagoshima/KU-127/2022	2.3.4.4b	Asia / Japan	Avian	2022-11-26	A / H5N1
EPI_ISL_18472684	A/hooded_crane/Kagoshima/KU-128/2022	2.3.4.4b	Asia / Japan	Avian	2022-11-26	A / H5N1
EPI_ISL_18472685	A/hooded_crane/Kagoshima/KU-133/2022	2.3.4.4b	Asia / Japan	Avian	2022-11-26	A / H5N1
EPI_ISL_18472686	A/hooded_crane/Kagoshima/KU-134/2022	2.3.4.4b	Asia / Japan	Avian	2022-11-26	A / H5N1
EPI_ISL_18472687	A/hooded_crane/Kagoshima/KU-135/2022	2.3.4.4b	Asia / Japan	Avian	2022-11-27	A / H5N1
EPI_ISL_18472688	A/white-naped_crane/Kagoshima/KU-136/2022	2.3.4.4b	Asia / Japan	Avian	2022-11-27	A / H5N1
EPI_ISL_18472689	A/hooded_crane/Kagoshima/KU-137/2022	2.3.4.4b	Asia / Japan	Avian	2022-11-27	A / H5N1
EPI_ISL_18472690	A/hooded_crane/Kagoshima/KU-138/2022	2.3.4.4b	Asia / Japan	Avian	2022-11-27	A / H5N1
EPI_ISL_18472691	A/hooded_crane/Kagoshima/KU-141/2022	2.3.4.4b	Asia / Japan	Avian	2022-11-28	A / H5N1
EPI_ISL_18472692	A/white-naped_crane/Kagoshima/KU-142/2022	2.3.4.4b	Asia / Japan	Avian	2022-11-28	A / H5N1
EPI_ISL_18472693	A/hooded_crane/Kagoshima/KU-143/2022	2.3.4.4b	Asia / Japan	Avian	2022-11-28	A / H5N1
EPI_ISL_18472694	A/hooded_crane/Kagoshima/KU-144/2022	2.3.4.4b	Asia / Japan	Avian	2022-11-28	A / H5N1
EPI_ISL_18472695	A/hooded_crane/Kagoshima/KU-145/2022	2.3.4.4b	Asia / Japan	Avian	2022-11-28	A / H5N1
EPI_ISL_18472696	A/white-naped_crane/Kagoshima/KU-146/2022	2.3.4.4b	Asia / Japan	Avian	2022-11-29	A / H5N1
EPI_ISL_18472697	A/hooded_crane/Kagoshima/KU-147/2022	2.3.4.4b	Asia / Japan	Avian	2022-11-29	A / H5N1
EPI_ISL_18472698	A/hooded_crane/Kagoshima/KU-148/2022	2.3.4.4b	Asia / Japan	Avian	2022-11-29	A / H5N1
EPI_ISL_18472699	A/hooded_crane/Kagoshima/KU-153/2022	2.3.4.4b	Asia / Japan	Avian	2022-11-30	A / H5N1
EPI_ISL_18472700	A/hooded_crane/Kagoshima/KU-154/2022	2.3.4.4b	Asia / Japan	Avian	2022-11-30	A / H5N1
EPI_ISL_18472701	A/white-naped_crane/Kagoshima/KU-155/2022	2.3.4.4b	Asia / Japan	Avian	2022-11-30	A / H5N1
EPI_ISL_18472702	A/hooded_crane/Kagoshima/KU-163/2022	2.3.4.4b	Asia / Japan	Avian	2022-12-01	A / H5N1
EPI_ISL_18472703	A/hooded_crane/Kagoshima/KU-165/2022	2.3.4.4b	Asia / Japan	Avian	2022-12-02	A / H5N1
EPI_ISL_18472704	A/white-naped_crane/Kagoshima/KU-167/2022	2.3.4.4b	Asia / Japan	Avian	2022-12-01	A / H5N1
EPI_ISL_18472705	A/hooded_crane/Kagoshima/KU-170/2022	2.3.4.4b	Asia / Japan	Avian	2022-12-03	A / H5N1
EPI_ISL_18472706	A/white-naped_crane/Kagoshima/KU-171/2022	2.3.4.4b	Asia / Japan	Avian	2022-12-03	A / H5N1
EPI_ISL_18472707	A/hooded_crane/Kagoshima/KU-173/2022	2.3.4.4b	Asia / Japan	Avian	2022-12-03	A / H5N1
EPI_ISL_18472708	A/white-naped_crane/Kagoshima/KU-176/2022	2.3.4.4b	Asia / Japan	Avian	2022-12-04	A / H5N1
EPI_ISL_18472709	A/white-naped_crane/Kagoshima/KU-178/2022	2.3.4.4b	Asia / Japan	Avian	2022-12-04	A / H5N1
EPI_ISL_18472710	A/white-naped_crane/Kagoshima/KU-180/2022	2.3.4.4b	Asia / Japan	Avian	2022-12-05	A / H5N1
EPI_ISL_18472711	A/hooded_crane/Kagoshima/KU-181/2022	2.3.4.4b	Asia / Japan	Avian	2022-12-06	A / H5N1
EPI_ISL_18472712	A/hooded_crane/Kagoshima/KU-186/2022	2.3.4.4b	Asia / Japan	Avian	2022-12-07	A / H5N1
EPI_ISL_18472713	A/hooded_crane/Kagoshima/KU-189/2022	2.3.4.4b	Asia / Japan	Avian	2022-12-08	A / H5N1
EPI_ISL_18472714	A/hooded_crane/Kagoshima/KU-190/2022	2.3.4.4b	Asia / Japan	Avian	2022-12-08	A / H5N1
EPI_ISL_18472715	A/hooded_crane/Kagoshima/KU-194/2022	2.3.4.4b	Asia / Japan	Avian	2022-12-10	A / H5N1
EPI_ISL_18472716	A/hooded_crane/Kagoshima/KU-195/2022	2.3.4.4b	Asia / Japan	Avian	2022-12-10	A / H5N1
EPI_ISL_18472717	A/hooded_crane/Kagoshima/KU-201/2022	2.3.4.4b	Asia / Japan	Avian	2022-12-12	A / H5N1
EPI_ISL_18472718	A/hooded_crane/Kagoshima/KU-212/2022	2.3.4.4b	Asia / Japan	Avian	2022-12-15	A / H5N1
EPI_ISL_18508592	A/black_kite/Kagoshima/KU-140/2022	2.3.4.4b	Asia / Japan / Kagoshima	Avian	2022-11-28	A / H5N1
EPI_ISL_18612256	A/Eurasian_wigeon/Kagoshima/KU-4/2023	2.3.4.4b	Asia / Japan	Avian	2023-11-15	A / H5N1
EPI_ISL_18612263	A/Common_teal/Kagoshima/KU-6/2023	2.3.4.4b	Asia / Japan	Avian	2023-11-27	A / H5N1
EPI_ISL_18651568	A/hooded_crane/Kagoshima/KU-12/2023	2.3.4.4b	Asia / Japan	Avian	2023-12-11	A / H5N1
EPI_ISL_18770562	A/white-naped_crane/Kagoshima/KU-13/2023	2.3.4.4b	Asia / Japan	Avian	2023-12-12	A / H5N1
EPI_ISL_18770563	A/white-naped_crane/Kagoshima/KU-16/2023	2.3.4.4b	Asia / Japan	Avian	2023-12-15	A / H5N1
EPI_ISL_18770564	A/hooded_crane/Kagoshima/KU-17/2023	2.3.4.4b	Asia / Japan	Avian	2023-12-16	A / H5N1
EPI_ISL_18770565	A/hooded_crane/Kagoshima/KU-21/2023	2.3.4.4b	Asia / Japan	Avian	2023-12-21	A / H5N1
EPI_ISL_19624025	A/Hooded_crane/Kagoshima/KU-24-2/2024	2.3.4.4b	Asia / Japan	Avian	2024-11-17	A / H5N1
EPI_ISL_19624026	A/Hooded_crane/Kagoshima/KU-24-1/2024	2.3.4.4b	Asia / Japan	Avian	2024-11-16	A / H5N1
EPI_ISL_19645340	A/Hooded_crane/Kagoshima/KU-24-3/2024	2.3.4.4b	Asia / Japan	Avian	2024-11-18	A / H5N1
EPI_ISL_19645341	A/Eurasian_wigeon/Kagoshima/KU-24-4/2024	2.3.4.4b	Asia / Japan	Avian	2024-11-18	A / H5N1
EPI_ISL_19645342	A/Hooded_crane/Kagoshima/KU-24-12/2024	2.3.4.4b	Asia / Japan	Avian	2024-11-21	A / H5N1
EPI_ISL_19645346	A/Hooded_crane/Kagoshima/KU-24-15/2024	2.3.4.4b	Asia / Japan	Avian	2024-11-21	A / H5N1
EPI_ISL_19645347	A/White-naped_crane/Kagoshima/KU-24-16/2024	2.3.4.4b	Asia / Japan	Avian	2024-11-21	A / H5N1
EPI_ISL_19645348	A/Hooded_crane/Kagoshima/KU-24-17/2024	2.3.4.4b	Asia / Japan	Avian	2024-11-21	A / H5N1
EPI_ISL_19645349	A/Hooded_crane/Kagoshima/KU-24-18/2024	2.3.4.4b	Asia / Japan	Avian	2024-11-22	A / H5N1
EPI_ISL_19645361	A/Hooded_crane/Kagoshima/KU-24-5/2024	2.3.4.4b	Asia / Japan	Avian	2024-11-18	A / H5N1
EPI_ISL_19645362	A/Hooded_crane/Kagoshima/KU-24-6/2024	2.3.4.4b	Asia / Japan	Avian	2024-11-18	A / H5N1
EPI_ISL_19645363	A/Hooded_crane/Kagoshima/KU-24-7/2024	2.3.4.4b	Asia / Japan	Avian	2024-11-18	A / H5N1
EPI_ISL_19645364	A/Hooded_crane/Kagoshima/KU-24-8/2024	2.3.4.4b	Asia / Japan	Avian	2024-11-19	A / H5N1
EPI_ISL_19700406	A/Hooded_crane/Kagoshima/KU-24-13/2024	2.3.4.4b	Asia / Japan	Avian	2024-11-20	A / H5N1
EPI_ISL_19700407	A/Hooded_crane/Kagoshima/KU-24-14/2024	2.3.4.4b	Asia / Japan	Avian	2024-11-20	A / H5N1
EPI_ISL_19700408	A/Hooded_crane/Kagoshima/KU-24-19/2024	2.3.4.4b	Asia / Japan	Avian	2024-11-21	A / H5N1
EPI_ISL_19700409	A/Hooded_crane/Kagoshima/KU-24-20/2024	2.3.4.4b	Asia / Japan	Avian	2024-11-21	A / H5N1
EPI_ISL_19700410	A/Hooded_crane/Kagoshima/KU-24-21/2024	2.3.4.4b	Asia / Japan	Avian	2024-11-21	A / H5N1
EPI_ISL_19700683	A/Hooded_crane/Kagoshima/KU-24-9/2024	2.3.4.4b	Asia / Japan	Avian	2024-11-19	A / H5N1
EPI_ISL_19700684	A/Hooded_crane/Kagoshima/KU-24-11/2024	2.3.4.4b	Asia / Japan	Avian	2024-11-19	A / H5N1
EPI_ISL_19700685	A/Hooded_crane/Kagoshima/KU-24-23/2024	2.3.4.4b	Asia / Japan	Avian	2024-11-22	A / H5N1
EPI_ISL_19700686	A/Hooded_crane/Kagoshima/KU-24-24/2024	2.3.4.4b	Asia / Japan	Avian	2024-11-22	A / H5N1
EPI_ISL_19700687	A/Hooded_crane/Kagoshima/KU-24-25/2024	2.3.4.4b	Asia / Japan	Avian	2024-11-22	A / H5N1
EPI_ISL_19700691	A/Hooded_crane/Kagoshima/KU-24-26/2024	2.3.4.4b	Asia / Japan	Avian	2024-11-19	A / H5N1
EPI_ISL_19700692	A/Hooded_crane/Kagoshima/KU-24-28/2024	2.3.4.4b	Asia / Japan	Avian	2024-11-23	A / H5N1
EPI_ISL_19700693	A/Hooded_crane/Kagoshima/KU-24-29/2024	2.3.4.4b	Asia / Japan	Avian	2024-11-24	A / H5N1
EPI_ISL_19700694	A/Hooded_crane/Kagoshima/KU-24-31/2024	2.3.4.4b	Asia / Japan	Avian	2024-11-25	A / H5N1
EPI_ISL_19700695	A/Hooded_crane/Kagoshima/KU-24-39/2024	2.3.4.4b	Asia / Japan	Avian	2024-11-27	A / H5N1
EPI_ISL_19700696	A/Whooper_swan/Hokkaido/0104P119/2024	2.3.4.4b	Asia / Japan	Avian	2024-10-25	A / H5N1
EPI_ISL_19700697	A/Peregrine_Falcon/Hokkaido/20241031001/2024	2.3.4.4b	Asia / Japan	Avian	2024-10-31	A / H5N1
EPI_ISL_19707505	A/Hooded_crane/Kagoshima/KU-24-22/2024	2.3.4.4b	Asia / Japan	Avian	2024-11-21	A / H5N1
EPI_ISL_19707506	A/Hooded_crane/Kagoshima/KU-24-32/2024	2.3.4.4b	Asia / Japan	Avian	2024-11-25	A / H5N1
EPI_ISL_19707507	A/Hooded_crane/Kagoshima/KU-24-38/2024	2.3.4.4b	Asia / Japan	Avian	2024-11-27	A / H5N1
EPI_ISL_19707508	A/Hooded_crane/Kagoshima/KU-24-40/2024	2.3.4.4b	Asia / Japan	Avian	2024-11-28	A / H5N1
EPI_ISL_19707509	A/Hooded_crane/Kagoshima/KU-24-41/2024	2.3.4.4b	Asia / Japan	Avian	2024-11-28	A / H5N1
EPI_ISL_19707510	A/Hooded_crane/Kagoshima/KU-24-42/2024	2.3.4.4b	Asia / Japan	Avian	2024-11-28	A / H5N1
EPI_ISL_19707511	A/Hooded_crane/Kagoshima/KU-24-43/2024	2.3.4.4b	Asia / Japan	Avian	2024-11-29	A / H5N1
EPI_ISL_19707512	A/White-naped_crane/Kagoshima/KU-24-44/2024	2.3.4.4b	Asia / Japan	Avian	2024-11-29	A / H5N1
EPI_ISL_19004930	A/Ruddy_Shelduck/Qinghai/07-HDT-1/2022	2.3.4.4b	Asia / China	Avian	2022-07-22	A / H5N1
EPI_ISL_19004931	A/Crested_grebe/Qinghai/03-ZZ-S/2022	2.3.4.4b	Asia / China	Avian	2022-07-21	A / H5N1
EPI_ISL_19004933	A/Brown-headed_gull/Qinghai/01-ZZ-G/2022	2.3.4.4b	Asia / China	Avian	2022-07-21	A / H5N1
EPI_ISL_19004934	A/Brown-headed_gull/Qinghai/02-ZZ-C/2022	2.3.4.4b	Asia / China	Avian	2022-07-21	A / H5N1
EPI_ISL_19004935	A/Ruddy_Shelduck/Qinghai/07-HDT-2/2022	2.3.4.4b	Asia / China	Avian	2022-07-22	A / H5N1
EPI_ISL_19004936	A/Bar-headed_goose/Qinghai/07-JXG-1/2022	2.3.4.4b	Asia / China	Avian	2022-07-22	A / H5N1
EPI_ISL_19004937	A/Bar-headed_goose/Qinghai/07-JXG-2/2022	2.3.4.4b	Asia / China	Avian	2022-07-22	A / H5N1
EPI_ISL_19004938	A/Brown-headed_gull/Qinghai/06-ZZ-F/2022	2.3.4.4b	Asia / China	Avian	2022-07-22	A / H5N1
EPI_ISL_19004939	A/Crested_grebe/Qinghai/04-ZZ-F/2022	2.3.4.4b	Asia / China	Avian	2022-07-15	A / H5N1
EPI_ISL_19004940	A/Bar-headed_goose/Qinghai/07-JXG-3/2022	2.3.4.4b	Asia / China	Avian	2022-07-22	A / H5N1
EPI_ISL_19004941	A/Brown-headed_gull/Qinghai/07-ZZ-X/2022	2.3.4.4b	Asia / China	Avian	2022-07-20	A / H5N1
EPI_ISL_19004942	A/Crested_grebe/Qinghai/10-ZZ-C/2022	2.3.4.4b	Asia / China	Avian	2022-07-15	A / H5N1
EPI_ISL_19004943	A/Brown-headed_gull/Qinghai/11-ZZ-X/2022	2.3.4.4b	Asia / China	Avian	2022-07-23	A / H5N1
EPI_ISL_19004944	A/Crested_grebe/Qinghai/09-ZZ-F/2022	2.3.4.4b	Asia / China	Avian	2022-07-15	A / H5N1
EPI_ISL_19004945	A/Crested_grebe/Qinghai/08-ZZ-F/2022	2.3.4.4b	Asia / China	Avian	2022-07-15	A / H5N1
EPI_ISL_19004946	A/Brown-headed_gull/Qinghai/12-ZZ-N/2022	2.3.4.4b	Asia / China	Avian	2022-07-23	A / H5N1
EPI_ISL_19004948	A/Bar-headed_goose/Qinghai/06-225-2/2022	2.3.4.4b	Asia / China	Avian	2022-06-18	A / H5N1
EPI_ISL_19004949	A/Bar-headed_goose/Qinghai/06-SHK-1/2022	2.3.4.4b	Asia / China	Avian	2022-06-18	A / H5N1
EPI_ISL_19004950	A/Bar-headed_goose/Qinghai/06-SHK-2/2022	2.3.4.4b	Asia / China	Avian	2022-06-18	A / H5N1
EPI_ISL_19004951	A/Bar-headed_goose/Qinghai/06-SHK-3/2022	2.3.4.4b	Asia / China	Avian	2022-06-18	A / H5N1
EPI_ISL_19004952	A/Bar-headed_goose/Qinghai/06-SHK-4/2022	2.3.4.4b	Asia / China	Avian	2022-06-18	A / H5N1
EPI_ISL_19004953	A/Bar-headed_goose/Qinghai/06-SHK-5/2022	2.3.4.4b	Asia / China	Avian	2022-06-18	A / H5N1
EPI_ISL_19004954	A/Bar-headed_goose/Qinghai/06-SHK-6/2022	2.3.4.4b	Asia / China	Avian	2022-06-18	A / H5N1
EPI_ISL_14064697	A/crow/Hokkaido/0101Q044/2022	2.3.4.4b	Asia / Japan / Hokkaido / Nemuro	Avian	2022-01-20	A / H5N1
EPI_ISL_14064890	A/crow/Hokkaido/0103B073/2022	2.3.4.4b	Asia / Japan / Hokkaido / Sapporo	Avian	2022-04-01	A / H5N1
EPI_ISL_18529943	A/europian_wigeon/Kagoshima/KU-2/2023	2.3.4.4b	Asia / Japan	Avian	2023-11-13	A / H5N1
EPI_ISL_18529944	A/europian_wigeon/Kagoshima/KU-4/2023	2.3.4.4b	Asia / Japan	Avian	2023-11-20	A / H5N1
EPI_ISL_18529946	A/northern_pintail/Kagoshima/KU-1/2023	2.3.4.4b	Asia / Japan	Avian	2023-11-13	A / H5N1
EPI_ISL_14644592	A/African_barn_owl/South_Africa/21050429/2021	2.3.4.4b	Africa / South Africa / Province of the Western Cape / Hout Bay	Avian	2021-05-25	A / H5N1
EPI_ISL_14646080	A/pelican/South_Africa/21050494/2021	2.3.4.4b	Africa / South Africa / Province of the Western Cape / Malmesbury	Avian	2021-05-29	A / H5N1
EPI_ISL_14918031	A/Sacred_ibis/South_Africa/21060395/2021	2.3.4.4b	Africa / South Africa / Province of the Western Cape / Hermanus	Avian	2021-06-19	A / H5N1
EPI_ISL_14918839	A/Blue_crane/South_Africa/21060475/2021	2.3.4.4b	Africa / South Africa / Province of the Western Cape / Stellenbosch	Avian	2021-06-28	A / H5N1
EPI_ISL_14918893	A/Blue_crane/South_Africa/21070050/2021	2.3.4.4b	Africa / South Africa / Province of the Western Cape / Grassy Park, Cape Town	Avian	2021-07-01	A / H5N1
EPI_ISL_14934885	A/Cape_cormorant/South_Africa/21090179C/2021	2.3.4.4b	Africa / South Africa / Province of the Western Cape / Cape Town	Avian	2021-09-13	A / H5N1
EPI_ISL_19033339	A/buzzard/Poland/MB098-N/2024	2.3.4.4b	Europe / Poland / Greater Poland Voivodeship	Avian	2024-02-27	A / H5N1
EPI_ISL_19033340	A/buzzard/Poland/MB103-N/2024	2.3.4.4b	Europe / Poland / West Pomeranian Voivodeship	Avian	2024-03-04	A / H5N1
EPI_ISL_198837	A/chicken/Jilin/04.12_MHK003-O/2015	2.3.2.1c	Asia / China	Chicken	2015-04-12	A / H5N1
EPI_ISL_198840	A/chicken/Jilin/04.25_MHK009/2015	2.3.2.1c	Asia / China	Chicken	2015-04-25	A / H5N1
EPI_ISL_198845	A/chicken/Jilin/04.12_MHK001-O/2015	2.3.2.1c	Asia / China	Chicken	2015-04-12	A / H5N1
EPI_ISL_198846	A/chicken/Jilin/04.12_MHK002-O/2015	2.3.2.1c	Asia / China	Chicken	2015-04-12	A / H5N1
EPI_ISL_199154	A/chicken/Shandong/12.03_YA-CK/2014	2.3.2.1c	Asia / China	Chicken	2014-12-03	A / H5N1
EPI_ISL_199164	A/chicken/Jiangsu/03.17_WX006-P/2015	2.3.2.1c	Asia / China	Chicken	2015-03-17	A / H5N1
EPI_ISL_199261	A/chicken/Jiangsu/12.22_TCCX035-P/2014	2.3.2.1c	Asia / China	Chicken	2014-12-22	A / H5N1
EPI_ISL_199390	A/chicken/Jiangsu/12.22_TCCX003-P/2014	2.3.2.1c	Asia / China	Chicken	2014-12-22	A / H5N1
EPI_ISL_12572652	A/chicken/Anhui/S1740/2022	2.3.4.4b	Asia / China / Anhui	Chicken	2022-03-03	A / H5N1
EPI_ISL_12572653	A/chicken/Jiangxi/S40653/2021	2.3.4.4b	Asia / China / Jiangxi	Chicken	2021-12-07	A / H5N1
EPI_ISL_19033337	A/chicken/Poland/H79-T2/2024	2.3.4.4b	Europe / Poland / West Pomeranian Voivodeship	Chicken	2024-02-26	A / H5N1
EPI_ISL_19033549	A/chicken/Poland/H45-NM/2024	2.3.4.4b	Europe / Poland / Lubusz Voivodeship	Chicken	2024-02-12	A / H5N1
EPI_ISL_19602897	A/laying_hen/Poland/H411NM/2024	2.3.4.4b	Europe / Poland / Greater Poland Voivodeship / Starkowiec_Piatkowski/sredzki	Chicken	2024-10-18	A / H5N1
EPI_ISL_19602961	A/laying_hen/Poland/H438NM/2024	2.3.4.4b	Europe / Poland / Greater Poland Voivodeship / Pierzchno/sredzki	Chicken	2024-10-26	A / H5N1
EPI_ISL_19602964	A/laying_hen/Poland/H449NM/2024	2.3.4.4b	Europe / Poland / Greater Poland Voivodeship / Zielniczki/sredzki	Chicken	2024-10-28	A / H5N1
EPI_ISL_19602965	A/laying_hen/Poland/H467NM/2024	2.3.4.4b	Europe / Poland / Greater Poland Voivodeship / Chocicza/sredzki	Chicken	2024-11-03	A / H5N1
EPI_ISL_19602985	A/chicken/Poland/H464N/2024	2.3.4.4b	Europe / Poland / Greater Poland Voivodeship / Sokolniki_Male/szamotulski	Chicken	2024-10-31	A / H5N1
EPI_ISL_244144	A/chicken/Vietnam/HU3-67/2015	2.3.2.1c	Asia / Vietnam	Gallus gallus	2015-08-15	A / H5N1
EPI_ISL_244145	A/chicken/Vietnam/HU3-83/2015	2.3.2.1c	Asia / Vietnam	Gallus gallus	2015-08-15	A / H5N1
EPI_ISL_15844573	A/Broiler_Chicken/BC/FAV-0228/2022	2.3.4.4b	North America / Canada / British Columbia	Gallus gallus	2022-04-12	A / H5N1
EPI_ISL_14620233	A/Buff_Orpington_chicken/South_Africa/21050364/2021	2.3.4.4b	Africa / South Africa / Province of the Western Cape / Hout Bay	Gallus gallus	2021-05-19	A / H5N1
EPI_ISL_198764	A/duck/Hunan/12.07_YYGK100-P/2013	2.3.2.1c	Asia / China	Duck	2013-12-07	A / H5N1
EPI_ISL_198774	A/duck/Hunan/12.07_YYGK007-P/2013	2.3.2.1c	Asia / China	Duck	2013-12-07	A / H5N1
EPI_ISL_198776	A/duck/Hunan/12.07__YYGK97-P/2013	2.3.2.1c	Asia / China	Duck	2013-12-07	A / H5N1
EPI_ISL_199019	A/duck/Hubei/03.06__WHWTZ0155-P/2015	2.3.2.1c	Asia / China	Duck	2015-03-06	A / H5N1
EPI_ISL_199239	A/duck/Jiangsu/12.18_NJLH1270-P/2014	2.3.2.1c	Asia / China	Duck	2014-12-18	A / H5N1
EPI_ISL_18819797	A/duck/Korea/D502/2023	2.3.4.4b	Asia / Korea, Republic of / Jeolla-do	Duck	2023-12-20	A / H5N1
EPI_ISL_18819960	A/duck/Korea/D448-N1/2023	2.3.4.4b	Asia / Korea, Republic of	Duck	2023-12-03	A / H5N1
EPI_ISL_18508589	A/northern_pintail/Kagoshima/KU-64/2022	2.3.4.4b	Asia / Japan / Kagoshima	Duck	2022-11-14	A / H5N1
EPI_ISL_14573124	A/Egyptian_goose/South_Africa/21050245A/2021	2.3.4.4b	Africa / South Africa / Province of the Western Cape / Worcester	Duck	2021-05-13	A / H5N1
EPI_ISL_14710708	A/duck/South_Africa/21060064/2021	2.3.4.4b	Africa / South Africa / Province of the Western Cape / Cape Town	Duck	2021-06-03	A / H5N1
EPI_ISL_12572654	A/duck/Guangdong/S4518/2021	2.3.4.4b	Asia / China / Guangdong	Duck	2021-12-08	A / H5N1
EPI_ISL_12572655	A/duck/Guangdong/S4525/2021	2.3.4.4b	Asia / China / Guangdong	Duck	2021-12-08	A / H5N1
EPI_ISL_12572656	A/duck/Guizhou/S1321/2022	2.3.4.4b	Asia / China / Guizhou	Duck	2022-02-22	A / H5N1
EPI_ISL_12572657	A/duck/Hubei/S4465/2021	2.3.4.4b	Asia / China / Hubei	Duck	2021-11-27	A / H5N1
EPI_ISL_12572658	A/duck/Hubei/SE128/2022	2.3.4.4b	Asia / China / Hubei	Duck	2022-01-10	A / H5N1
EPI_ISL_12572659	A/duck/Hubei/SE220/2022	2.3.4.4b	Asia / China / Hubei	Duck	2022-01-10	A / H5N1
EPI_ISL_12572660	A/duck/Jiangxi/S40833/2021	2.3.4.4b	Asia / China / Jiangxi	Duck	2021-12-08	A / H5N1
EPI_ISL_19033331	A/domestic_duck/Poland/H60-T4/2024	2.3.4.4b	Europe / Poland / Warmian-Masurian Voivodeship	Duck	2024-02-15	A / H5N1
EPI_ISL_19033333	A/domestic_duck/Poland/H69-T2/2024	2.3.4.4b	Europe / Poland / Warmian-Masurian Voivodeship	Duck	2024-02-23	A / H5N1
EPI_ISL_19033554	A/domestic_duck/Poland/H52-T1K2/2024	2.3.4.4b	Europe / Poland / Greater Poland Voivodeship	Duck	2024-02-16	A / H5N1
EPI_ISL_19033555	A/domestic_duck/Poland/H57-T1/2024	2.3.4.4b	Europe / Poland / Warmian-Masurian Voivodeship	Duck	2024-02-15	A / H5N1
EPI_ISL_19033558	A/domestic_duck/Poland/H66-T1/2024	2.3.4.4b	Europe / Poland / Warmian-Masurian Voivodeship	Duck	2024-02-20	A / H5N1
EPI_ISL_19602772	A/domestic_duck/Poland/H361NM/2024	2.3.4.4b	Europe / Poland / Lower Silesian Voivodeship / Pierwoszow/trzebnicki	Duck	2024-10-05	A / H5N1
EPI_ISL_19602808	A/domestic_duck/Poland/H372NM/2024(H5N1	2.3.4.4b	Europe / Poland / Lower Silesian Voivodeship / WiszniaMala/trzebnicki	Duck	2024-10-10	A / H5N1
EPI_ISL_19602896	A/domestic_duck/Poland/H391NM/2024	2.3.4.4b	Europe / Poland / Lower Silesian Voivodeship / Piotrkowiczki/trzebnicki	Duck	2024-10-12	A / H5N1
EPI_ISL_19602957	A/domestic_duck/Poland/H433T1/2024	2.3.4.4b	Europe / Poland / Greater Poland Voivodeship / Krzyzowniki/poznanski	Duck	2024-10-24	A / H5N1
EPI_ISL_19602962	A/domestic_duck/Poland/H440NM/2024	2.3.4.4b	Europe / Poland / Greater Poland Voivodeship / Miroslaw/wrzesinski	Duck	2024-10-28	A / H5N1
EPI_ISL_244143	A/duck/Vietnam/HU3-16/2015	2.3.2.1c	Asia / Vietnam	Anas platyrhynchos	2015-08-15	A / H5N1
EPI_ISL_400767	A/duck/East_Java/Av378/2014/H5N1	2.3.2.1c	Asia / Indonesia / East Java / Sidoarjo	Anas sp.	2014-12-21	A / H5N1
EPI_ISL_400769	A/duck/East_Java/Av731/2016/H5N1	2.3.2.1c	Asia / Indonesia / East Java / Sidoarjo	Anas sp.	2016-01-22	A / H5N1
EPI_ISL_400771	A/duck/East_Java/Av682/2016/H5N1	2.3.2.1c	Asia / Indonesia / East Java	Anas sp.	2016-01-15	A / H5N1
EPI_ISL_14710814	A/African_fish_eagle/South_Africa/21060065/2021	2.3.4.4b	Africa / South Africa / Province of the Western Cape / Bredasdorp	Eagle	2021-06-03	A / H5N1
EPI_ISL_14638909	A/African_penguin/South_Africa/21050383/2021	2.3.4.4b	Africa / South Africa / Province of the Western Cape / Cape Town	Penguin	2021-05-20	A / H5N1
EPI_ISL_19496405	A/large-billed_crow/Hokkaido/0111G055/2023	2.3.4.4b	Asia / Japan / Hokkaido	Wild bird	2023-11-28	A / H5N1
EPI_ISL_18717640	A/Eurasian_wigeon/korea/23WS022-22/2023	2.3.4.4b	Asia / Korea, Republic of	Mareca penelope	2023-11-27	A / H5N1
EPI_ISL_19603112	A/greylag_goose/Poland/MB408NMJ/2024	2.3.4.4b	Europe / Poland / Warmian-Masurian Voivedeship / Olsztyn/olsztynski	Greylag goose	2024-10-22	A / H5N1
EPI_ISL_19603554	A/greylag_goose/Poland/MB441NMJ/2024	2.3.4.4b	Europe / Poland / Kuyavian-Pomeranian Voivodeship / Pakosc/inowroclawski	Greylag goose	2024-11-04	A / H5N1
EPI_ISL_14973759	A/Cape_cormorant/South_Africa/21100109B/2021	2.3.4.4b	Africa / South Africa / Province of the Western Cape / Lambert's Bay	Cormorant	2021-10-07	A / H5N1
EPI_ISL_14973864	A/Cape_cormorant/South_Africa/21100109A/2021	2.3.4.4b	Africa / South Africa / Province of the Western Cape / Lambert's Bay	Cormorant	2021-10-07	A / H5N1
EPI_ISL_244141	A/Muscovy_duck/Vietnam/HU3-97/2015	2.3.2.1c	Asia / Vietnam	Cairina moschata	2015-08-15	A / H5N1
EPI_ISL_244142	A/Muscovy_duck/Vietnam/HU3-353/2015	2.3.2.1c	Asia / Vietnam	Cairina moschata	2015-08-15	A / H5N1
EPI_ISL_15843373	A/Bald_Eagle/BC/OTH-33-36/2022	2.3.4.4b	North America / Canada / British Columbia	Haliaeetus leucocephalus	2022-02-03	A / H5N1
EPI_ISL_14573033	A/chicken/South_Africa/690575/2021	2.3.4.4b	Africa / South Africa / Province of the Western Cape / Worcester	Gallus gallus domesticus	2021-05-10	A / H5N1
EPI_ISL_14542488	A/chicken/South_Africa/26683/2021	2.3.4.4b	Africa / South Africa / Gauteng / Boksburg	Gallus gallus domesticus	2021-04-09	A / H5N1
EPI_ISL_14542530	A/chicken/South_Africa/26700/2021	2.3.4.4b	Africa / South Africa / Province of North-West / Potchefstroom	Gallus gallus domesticus	2021-04-19	A / H5N1
EPI_ISL_14573038	A/chicken/South_Africa/690813/2021	2.3.4.4b	Africa / South Africa / Province of North-West / Potchefstroom	Gallus gallus domesticus	2021-05-10	A / H5N1
EPI_ISL_14620174	A/chicken/South_Africa/692329/2021	2.3.4.4b	Africa / South Africa / Province of the Western Cape / Grabouw	Gallus gallus domesticus	2021-05-18	A / H5N1
EPI_ISL_14643779	A/chicken/South_Africa/692881/2021	2.3.4.4b	Africa / South Africa / Province of the Western Cape / Kraaifontein	Gallus gallus domesticus	2021-05-20	A / H5N1
EPI_ISL_14644201	A/chicken/South_Africa/693331/2021	2.3.4.4b	Africa / South Africa / Province of the Western Cape / Kraaifontein	Gallus gallus domesticus	2021-05-23	A / H5N1
EPI_ISL_14645717	A/chicken/South_Africa/693781/2021	2.3.4.4b	Africa / South Africa / Province of the Western Cape / Paardeberg, Malmesbury	Gallus gallus domesticus	2021-05-27	A / H5N1
EPI_ISL_14710239	A/chicken/South_Africa/693965/2021	2.3.4.4b	Africa / South Africa / Free State / Parys, Fezile Dabi District Municipality	Gallus gallus domesticus	2021-05-31	A / H5N1
EPI_ISL_14918217	A/chicken/South_Africa/697352/2021	2.3.4.4b	Africa / South Africa / Province of KwaZulu-Natal / Ashburton	Gallus gallus domesticus	2021-06-20	A / H5N1
EPI_ISL_14918892	A/chicken/South_Africa/683320/2021	2.3.4.4b	Africa / South Africa / Province of KwaZulu-Natal / Camperdown	Gallus gallus domesticus	2021-06-30	A / H5N1
EPI_ISL_14918903	A/chicken/South_Africa/411255/2021	2.3.4.4b	Africa / South Africa / Province of KwaZulu-Natal / Camperdown	Gallus gallus domesticus	2021-07-19	A / H5N1
EPI_ISL_14932914	A/chicken/South_Africa/411542/2021	2.3.4.4b	Africa / South Africa / Province of KwaZulu-Natal / Camperdown	Gallus gallus domesticus	2021-07-20	A / H5N1
EPI_ISL_14933095	A/chicken/South_Africa/411554/2021	2.3.4.4b	Africa / South Africa / Province of KwaZulu-Natal / Camperdown	Gallus gallus domesticus	2021-07-23	A / H5N1
EPI_ISL_14933096	A/chicken/South_Africa/33071/2021	2.3.4.4b	Africa / South Africa / Province of KwaZulu-Natal / Camperdown	Gallus gallus domesticus	2021-07-25	A / H5N1
EPI_ISL_14933117	A/chicken/South_Africa/33069/2021	2.3.4.4b	Africa / South Africa / Province of KwaZulu-Natal / Camperdown	Gallus gallus domesticus	2021-07-26	A / H5N1
EPI_ISL_14933695	A/chicken/South_Africa/412364/2021	2.3.4.4b	Africa / South Africa / Province of KwaZulu-Natal / Camperdown	Gallus gallus domesticus	2021-07-26	A / H5N1
EPI_ISL_14933721	A/chicken/South_Africa/33081/2021	2.3.4.4b	Africa / South Africa / Province of KwaZulu-Natal / Howick	Gallus gallus domesticus	2021-07-27	A / H5N1
EPI_ISL_14933723	A/chicken/South_Africa/412372/2021	2.3.4.4b	Africa / South Africa / Province of KwaZulu-Natal / Camperdown	Gallus gallus domesticus	2021-07-28	A / H5N1
EPI_ISL_14933725	A/chicken/South_Africa/412369/2021	2.3.4.4b	Africa / South Africa / Province of KwaZulu-Natal / Camperdown	Gallus gallus domesticus	2021-07-28	A / H5N1
EPI_ISL_14933916	A/chicken/South_Africa/411258/2021	2.3.4.4b	Africa / South Africa / Province of KwaZulu-Natal / Camperdown	Gallus gallus domesticus	2021-07-29	A / H5N1
EPI_ISL_14934317	A/chicken/South_Africa/412374/2021	2.3.4.4b	Africa / South Africa / Province of KwaZulu-Natal / Camperdown	Gallus gallus domesticus	2021-07-30	A / H5N1
EPI_ISL_14934318	A/chicken/South_Africa/411262/2021	2.3.4.4b	Africa / South Africa / Province of KwaZulu-Natal / Camperdown	Gallus gallus domesticus	2021-08-09	A / H5N1
EPI_ISL_14934383	A/chicken/South_Africa/10766/2021	2.3.4.4b	Africa / South Africa / Gauteng / Irene, Pretoria	Gallus gallus domesticus	2021-08-16	A / H5N1
EPI_ISL_14934479	A/chicken/South_Africa/424469/2021	2.3.4.4b	Africa / South Africa / Province of the Western Cape / Stellenbosch	Gallus gallus domesticus	2021-08-18	A / H5N1
EPI_ISL_14934883	A/chicken/South_Africa/412380/2021	2.3.4.4b	Africa / South Africa / Province of KwaZulu-Natal / Camperdown	Gallus gallus domesticus	2021-09-07	A / H5N1
EPI_ISL_14934884	A/chicken/South_Africa/412381/2021	2.3.4.4b	Africa / South Africa / Province of KwaZulu-Natal / Camperdown	Gallus gallus domesticus	2021-09-08	A / H5N1
EPI_ISL_14542831	A/chicken/South_Africa/UP01/2021	2.3.4.4b	Africa / South Africa / Gauteng / Kempton Park	Gallus gallus domesticus	2021-05-01	A / H5N1
EPI_ISL_14573053	A/chicken/South_Africa/UP481/2021	2.3.4.4b	Africa / South Africa / Free State / Villiers	Gallus gallus domesticus	2021-05-10	A / H5N1
EPI_ISL_14934607	A/chicken/South_Africa/MAB/2021	2.3.4.4b	Africa / South Africa / Gauteng / Pretoria	Gallus gallus domesticus	2021-08-27	A / H5N1
EPI_ISL_14543004	A/chicken/South_Africa/21050090/2021	2.3.4.4b	Africa / South Africa / Province of the Western Cape / Malmesbury	Gallus gallus domesticus	2021-05-06	A / H5N1
EPI_ISL_14543005	A/chicken/South_Africa/21050118/2021	2.3.4.4b	Africa / South Africa / Province of the Western Cape / Worcester	Gallus gallus domesticus	2021-05-07	A / H5N1
EPI_ISL_14571452	A/chicken/South_Africa/21050119/2021	2.3.4.4b	Africa / South Africa / Province of the Western Cape / Worcester	Gallus gallus domesticus	2021-05-07	A / H5N1
EPI_ISL_14572124	A/chicken/South_Africa/21050125/2021	2.3.4.4b	Africa / South Africa / Province of the Western Cape / Worcester	Gallus gallus domesticus	2021-05-08	A / H5N1
EPI_ISL_14572927	A/chicken/South_Africa/21050021/2021	2.3.4.4b	Africa / South Africa / Province of the Western Cape / Worcester	Gallus gallus domesticus	2021-05-10	A / H5N1
EPI_ISL_14619020	A/chicken/South_Africa/21050293/2021	2.3.4.4b	Africa / South Africa / Province of the Western Cape / Malmesbury	Gallus gallus domesticus	2021-05-17	A / H5N1
EPI_ISL_14619024	A/chicken/South_Africa/21050299/2021	2.3.4.4b	Africa / South Africa / Province of the Western Cape / Paarl	Gallus gallus domesticus	2021-05-18	A / H5N1
EPI_ISL_14711165	A/chicken/South_Africa/21060265/2021	2.3.4.4b	Africa / South Africa / Province of the Western Cape / Heidelberg	Gallus gallus domesticus	2021-06-14	A / H5N1
EPI_ISL_14918605	A/chicken/South_Africa/21060435/2021	2.3.4.4b	Africa / South Africa / Province of the Western Cape / Phillipi, Cape Town	Gallus gallus domesticus	2021-06-24	A / H5N1
EPI_ISL_14918800	A/chicken/South_Africa/21060469/2021	2.3.4.4b	Africa / South Africa / Province of the Western Cape / Eersterivier	Gallus gallus domesticus	2021-06-25	A / H5N1
EPI_ISL_12572663	A/pigeon/Jiangxi/S40784/2021	2.3.4.4b	Asia / China / Jiangxi	Pigeon	2021-12-08	A / H5N1
EPI_ISL_19603113	A/bean_goose/Poland/MB416NJ/2024	2.3.4.4b	Europe / Poland / Greater Poland Voivodeship / Ostrowite/gnieznienski	Bean goose	2024-10-18	A / H5N1
EPI_ISL_3135897	A/Turkey/Hungary/16603/2021	2.3.4.4b	Europe / Hungary / Hajdu-Bihar	Meleagris gallopavo	2021-04-13	A / H5N1
EPI_ISL_17971989	A/domestic_cat/Poland/H255-M/2023	2.3.4.4b	Europe / Poland / Pomeranian Voivodeship	Felis catus	2023-06-21	A / H5N1
EPI_ISL_17971990	A/domestic_cat/Poland/H256-G/2023	2.3.4.4b	Europe / Poland / Lublin Voivodeship / Lublin	Felis catus	2023-06-24	A / H5N1
EPI_ISL_17971991	A/domestic_cat/Poland/H257-G/2023	2.3.4.4b	Europe / Poland / Lublin Voivodeship / Lublin	Felis catus	2023-06-24	A / H5N1
EPI_ISL_17971992	A/domestic_cat/Poland/H263-G/2023	2.3.4.4b	Europe / Poland / Lublin Voivodeship	Felis catus	2023-06-26	A / H5N1
EPI_ISL_17971993	A/domestic_cat/Poland/H266-W/2023	2.3.4.4b	Europe / Poland / Kuyavian-Pomeranian Voivodeship / Bydgoszcz	Felis catus	2023-06-19	A / H5N1
EPI_ISL_17971994	A/domestic_cat/Poland/H267-W/2023	2.3.4.4b	Europe / Poland / Lower Silesian Voivodeship	Felis catus	2023-06-25	A / H5N1
EPI_ISL_17971995	A/domestic_cat/Poland/H270-W/2023	2.3.4.4b	Europe / Poland / Lublin Voivodeship / Lublin	Felis catus	2023-06-25	A / H5N1
EPI_ISL_17971996	A/domestic_cat/Poland/H271-W/2023	2.3.4.4b	Europe / Poland / Lublin Voivodeship / Lublin	Felis catus	2023-06-25	A / H5N1
EPI_ISL_17971997	A/domestic_cat/Poland/H277-W1/2023	2.3.4.4b	Europe / Poland / Opole Voivodeship	Felis catus	2023-06-26	A / H5N1
EPI_ISL_17971998	A/domestic_cat/Poland/H264-G/2023	2.3.4.4b	Europe / Poland / Greater Poland Voivodeship / Poznan	Felis catus	2023-06-26	A / H5N1
