# Supplementary material for: Transcontinental Spread of HPAI H5N1 from South America to Antarctica via Avian Vectors
Source: Viruses. 2025 Oct 13;17(10):1365. doi: 10.3390/v17101365 (PMC12567752; doi:10.3390/v17101365)
Supplement: Supplementary file 1 [file viruses-17-01365-s001.zip › Supplement Table S3.xlsx]

## Sheet: Query_8Segment_host_date_locati
Supplement Table S3. Detailed metadata of the reference sequences obtained from NCBI, which were used for multiple sequence alignment and phylogenetic analysis of the sequences generated in this study.
Strain	Host_Name	Host_Group	Collection_Date	Isolation_Country	Geographic_Group
A/American_Black_Duck/Connecticut/22-005000-001/2022	American black duck	Avian	2022-02-06	USA	North America
A/American_Black_Duck/Connecticut/22-005313-006/2022	American black duck	Avian	2022-02-16	USA	North America
A/American_Black_Duck/Connecticut/22-005313-007/2022	American black duck	Avian	2022-02-16	USA	North America
A/American_Black_Duck/Connecticut/22-005313-008/2022	American black duck	Avian	2022-02-16	USA	North America
A/American_Black_Duck/Ohio/22-009205-005/2022	American black duck	Avian	2022-03-04	USA	North America
A/American_Black_Duck/Ohio/22-009205-010/2022	American black duck	Avian	2022-03-04	USA	North America
A/American_Black_Duck/Ohio/22-009209-007/2022	American black duck	Avian	2022-03-09	USA	North America
A/American_Crow/Minnesota/22-009668-001/2022	American crow	Avian	2022-03-29	USA	North America
A/American_Crow/Minnesota/22-012003-001/2022	American crow	Avian	2022-04-18	USA	North America
A/American_Crow/Minnesota/22-012668-016/2022	American crow	Avian	2022-04-25	USA	North America
A/American_Crow/Minnesota/22-012775-001/2022	American crow	Avian	2022-04-20	USA	North America
A/American_Crow/North_Dakota/22-010665-001/2022	American crow	Avian	2022-04-01	USA	North America
A/American_Crow/North_Dakota/22-011564-002/2022	American crow	Avian	2022-04-07	USA	North America
A/American_Crow/North_Dakota/22-011564-003/2022	American crow	Avian	2022-04-07	USA	North America
A/American_Crow/North_Dakota/22-011564-004/2022	American crow	Avian	2022-04-07	USA	North America
A/American_Crow/North_Dakota/22-011564-005/2022	American crow	Avian	2022-04-07	USA	North America
A/American_Crow/North_Dakota/22-013140-001/2022	American crow	Avian	2022-04-21	USA	North America
A/American_Crow/North_Dakota/22-013140-002/2022	American crow	Avian	2022-04-21	USA	North America
A/American_Crow/North_Dakota/22-013140-003/2022	American crow	Avian	2022-04-21	USA	North America
A/American_Crow/North_Dakota/22-013140-004/2022	American crow	Avian	2022-04-21	USA	North America
A/American_Crow/North_Dakota/22-013145-001/2022	American crow	Avian	2022-04-21	USA	North America
A/American_Crow/North_Dakota/22-013145-002/2022	American crow	Avian	2022-04-21	USA	North America
A/American_Green-winged_Teal/Tennessee/22-005910-002/2022	American green-winged teal	Avian	2022-02-12	USA	North America
A/American_green-winged_teal/Texas/UGAI22-3462/2022	Anas carolinensis	Avian	2022-09-21	USA	North America
A/American_pelican/Kansas/W22-200/2022	Pelecanus erythrorhynchos	Avian	2022-03-10	USA	North America
A/American_Pelican/Montana/22-012936-005/2022	American pelican		2022-04-24	USA	North America
A/American_White_Pelican/Iowa/22-011101-001/2022	American white pelican	Avian	2022-04-12	USA	North America
A/American_White_Pelican/Iowa/22-011101-003/2022	American white pelican	Avian	2022-04-12	USA	North America
A/American_White_Pelican/Iowa/22-011101-007/2022	American white pelican	Avian	2022-04-12	USA	North America
A/American_White_Pelican/Missouri/22-006970-001/2022	American white pelican	Avian	2022-02-28	USA	North America
A/American_White_Pelican/Missouri/22-010666-001/2022	American white pelican	Avian	2022-03-29	USA	North America
A/American_Wigeon/Alabama/22-004941-003/2022	American wigeon	Avian	2022-02-05	USA	North America
A/American_Wigeon/Delaware/22-003358-008/2022	American wigeon	Avian	2022-01-26	USA	North America
A/American_Wigeon/Michigan/22-009361-005/2022	American wigeon	Avian	2022-03-23	USA	North America
A/American_Wigeon/North_Carolina/22-001329-001/2022	American wigeon	Avian	2022-01-08	USA	North America
A/American_Wigeon/North_Carolina/22-001330-001/2022	American wigeon	Avian	2022-01-08	USA	North America
A/American_Wigeon/North_Carolina/22-001330-009/2022	American wigeon	Avian	2022-01-08	USA	North America
A/American_Wigeon/North_Carolina/22-001330-011/2022	American wigeon	Avian	2022-01-08	USA	North America
A/American_Wigeon/North_Carolina/22-001330-012/2022	American wigeon	Avian	2022-01-08	USA	North America
A/American_Wigeon/North_Carolina/22-001330-015/2022	American wigeon	Avian	2022-01-08	USA	North America
A/American_Wigeon/North_Carolina/22-001330-017/2022	American wigeon	Avian	2022-01-08	USA	North America
A/American_Wigeon/North_Carolina/22-001330-018/2022	American wigeon	Avian	2022-01-08	USA	North America
A/American_Wigeon/North_Carolina/22-001330-019/2022	American wigeon	Avian	2022-01-08	USA	North America
A/American_Wigeon/North_Carolina/22-001330-023/2022	American wigeon	Avian	2022-01-08	USA	North America
A/American_Wigeon/North_Carolina/22-001330-024/2022	American wigeon	Avian	2022-01-08	USA	North America
A/American_Wigeon/North_Carolina/22-001330-025/2022	American wigeon	Avian	2022-01-08	USA	North America
A/American_Wigeon/North_Carolina/22-001330-027/2022	American wigeon	Avian	2022-01-08	USA	North America
A/American_Wigeon/North_Carolina/22-001330-028/2022	American wigeon	Avian	2022-01-08	USA	North America
A/American_Wigeon/North_Carolina/22-001330-029/2022	American wigeon	Avian	2022-01-08	USA	North America
A/American_Wigeon/North_Carolina/22-001330-030/2022	American wigeon	Avian	2022-01-08	USA	North America
A/American_Wigeon/North_Carolina/22-001330-031/2022	American wigeon	Avian	2022-01-08	USA	North America
A/American_Wigeon/North_Carolina/22-001672-001/2022	American wigeon	Avian	2022-01-08	USA	North America
A/American_Wigeon/North_Carolina/22-001672-005/2022	American wigeon	Avian	2022-01-08	USA	North America
A/American_Wigeon/North_Carolina/22-001672-009/2022	American wigeon	Avian	2022-01-08	USA	North America
A/American_Wigeon/North_Carolina/22-003150-006/2022	American wigeon	Avian	2022-01-22	USA	North America
A/American_Wigeon/North_Carolina/22-003439-003/2022	American wigeon	Avian	2022-01-26	USA	North America
A/American_Wigeon/South_Carolina/22-000345-001/2021	American wigeon	Avian	2021-12-30	USA	North America
A/American_Wigeon/South_Carolina/22-001743-011/2022	American wigeon	Avian	2022-01-06	USA	North America
A/American_Wigeon/South_Carolina/22-001743-014/2022	American wigeon	Avian	2022-01-06	USA	North America
A/American_wigeon/South_Carolina/AH0195145/2021	American wigeon	Avian	2021-12-30	USA	North America
A/Backyard_bird/Alaska/22-013107-001/2022	Backyard bird		2022-04-28	USA	North America
A/Backyard_bird/Alaska/22-013107-002/2022	Backyard bird		2022-04-28	USA	North America
A/Backyard_bird/Colorado/22-010668-001/2022	Backyard bird		2022-04-07	USA	North America
A/Backyard_bird/Colorado/22-011827-001/2022	Backyard bird		2022-04-15	USA	North America
A/Backyard_bird/Colorado/22-011827-002/2022	Backyard bird		2022-04-15	USA	North America
A/Backyard_bird/Connecticut/22-006118-001/2022	Backyard bird		2022-02-28	USA	North America
A/Backyard_bird/Idaho/22-011775-001/2022	Backyard bird		2022-04-18	USA	North America
A/Backyard_bird/Idaho/22-011775-002/2022	Backyard bird		2022-04-18	USA	North America
A/Backyard_bird/Idaho/22-012045-001/2022	Backyard bird		2022-04-18	USA	North America
A/Backyard_bird/Idaho/22-012045-002/2022	Backyard bird		2022-04-18	USA	North America
A/Backyard_bird/Illinois/22-009720-001/2022	Backyard bird		2022-03-29	USA	North America
A/Backyard_bird/Illinois/22-009720-003/2022	Backyard bird		2022-03-29	USA	North America
A/Backyard_bird/Iowa/22-006114-001/2022	Backyard bird		2022-02-28	USA	North America
A/Backyard_bird/Iowa/22-008373-001/2022	Backyard bird		2022-03-19	USA	North America
A/Backyard_bird/Iowa/22-012510-002/2022	Backyard bird		2022-04-25	USA	North America
A/Backyard_bird/Iowa/22-012510-003/2022	Backyard bird		2022-04-25	USA	North America
A/Backyard_bird/Kansas/22-008114-001/2022	Backyard bird		2022-03-16	USA	North America
A/Backyard_bird/Kansas/22-008114-002/2022	Backyard bird		2022-03-16	USA	North America
A/Backyard_bird/Kansas/22-008259-001/2022	Backyard bird		2022-03-16	USA	North America
A/Backyard_bird/Kansas/22-008259-002/2022	Backyard bird		2022-03-16	USA	North America
A/Backyard_bird/Kansas/22-009024-002/2022	Backyard bird		2022-03-24	USA	North America
A/Backyard_bird/Kansas/22-012741-003/2022	Backyard bird		2022-04-26	USA	North America
A/Backyard_bird/Maine/22-005443-001/2022	Backyard bird		2022-02-20	USA	North America
A/Backyard_bird/Maine/22-007410-001/2022	Backyard bird		2022-03-10	USA	North America
A/Backyard_bird/Maine/22-007410-002/2022	Backyard bird		2022-03-10	USA	North America
A/Backyard_bird/Maine/22-008367-001/2022	Backyard bird		2022-03-18	USA	North America
A/Backyard_bird/Maine/22-008367-002/2022	Backyard bird		2022-03-18	USA	North America
A/Backyard_bird/Maine/22-009412-001/2022	Backyard bird		2022-03-25	USA	North America
A/Backyard_bird/Maine/22-009412-002/2022	Backyard bird		2022-03-25	USA	North America
A/Backyard_bird/Massachusetts/22-009371-001/2022	Backyard bird		2022-03-25	USA	North America
A/Backyard_bird/Michigan/22-005440-001/2022	Backyard bird		2022-02-22	USA	North America
A/Backyard_bird/Michigan/22-005440-002/2022	Backyard bird		2022-02-22	USA	North America
A/Backyard_bird/Michigan/22-008890-001/2022	Backyard bird		2022-03-22	USA	North America
A/Backyard_bird/Michigan/22-008890-004/2022	Backyard bird		2022-03-22	USA	North America
A/Backyard_bird/Michigan/22-008890-006/2022	Backyard bird		2022-03-22	USA	North America
A/Backyard_bird/Michigan/22-010845-001/2022	Backyard bird		2022-04-07	USA	North America
A/Backyard_bird/Michigan/22-010845-003/2022	Backyard bird		2022-04-07	USA	North America
A/Backyard_bird/Michigan/22-011121-001/2022	Backyard bird		2022-04-11	USA	North America
A/Backyard_bird/Michigan/22-011121-002/2022	Backyard bird		2022-04-11	USA	North America
A/Backyard_bird/Michigan/22-011521-001/2022	Backyard bird		2022-04-13	USA	North America
A/Backyard_bird/Michigan/22-011521-003/2022	Backyard bird		2022-04-13	USA	North America
A/Backyard_bird/Michigan/22-011521-004/2022	Backyard bird		2022-04-13	USA	North America
A/Backyard_bird/Michigan/22-011521-005/2022	Backyard bird		2022-04-13	USA	North America
A/Backyard_bird/Michigan/22-011526-001/2022	Backyard bird		2022-04-14	USA	North America
A/Backyard_bird/Michigan/22-011526-002/2022	Backyard bird		2022-04-14	USA	North America
A/Backyard_bird/Michigan/22-011526-003/2022	Backyard bird		2022-04-14	USA	North America
A/Backyard_bird/Michigan/22-012454-001/2022	Backyard bird		2022-04-22	USA	North America
A/Backyard_bird/Michigan/22-012454-002/2022	Backyard bird		2022-04-22	USA	North America
A/Backyard_bird/Minnesota/22-009181-001/2022	Backyard bird		2022-03-25	USA	North America
A/Backyard_bird/Minnesota/22-009181-003/2022	Backyard bird		2022-03-25	USA	North America
A/Backyard_bird/Minnesota/22-009735-001/2022	Backyard bird		2022-03-29	USA	North America
A/Backyard_bird/Minnesota/22-009735-003/2022	Backyard bird		2022-03-29	USA	North America
A/Backyard_bird/Minnesota/22-010928-001/2022	Backyard bird		2022-04-11	USA	North America
A/Backyard_bird/Minnesota/22-010928-002/2022	Backyard bird		2022-04-11	USA	North America
A/Backyard_bird/Minnesota/22-010928-003/2022	Backyard bird		2022-04-11	USA	North America
A/Backyard_bird/Minnesota/22-013221-001/2022	Backyard bird		2022-04-28	USA	North America
A/Backyard_bird/Minnesota/22-013221-002/2022	Backyard bird		2022-04-28	USA	North America
A/Backyard_bird/Minnesota/22-013221-003/2022	Backyard bird		2022-04-28	USA	North America
A/Backyard_bird/Minnesota/22-013221-004/2022	Backyard bird		2022-04-28	USA	North America
A/Backyard_bird/Minnesota/22-013222-001/2022	Backyard bird		2022-04-28	USA	North America
A/Backyard_bird/Minnesota/22-013222-002/2022	Backyard bird		2022-04-28	USA	North America
A/Backyard_bird/Minnesota/22-013222-004/2022	Backyard bird		2022-04-28	USA	North America
A/Backyard_bird/Minnesota/22-013223-001/2022	Backyard bird		2022-04-29	USA	North America
A/Backyard_bird/Minnesota/22-013223-003/2022	Backyard bird		2022-04-29	USA	North America
A/Backyard_bird/Missouri/22-006639-001/2022	Backyard bird		2022-03-03	USA	North America
A/Backyard_bird/Missouri/22-007677-001/2022	Backyard bird		2022-03-14	USA	North America
A/Backyard_bird/Missouri/22-009192-002/2022	Backyard bird		2022-03-25	USA	North America
A/Backyard_bird/Montana/22-010445-001/2022	Backyard bird		2022-04-05	USA	North America
A/Backyard_bird/Montana/22-010445-003/2022	Backyard bird		2022-04-05	USA	North America
A/Backyard_bird/Nebraska/22-007805-001/2022	Backyard bird		2022-03-14	USA	North America
A/Backyard_bird/Nebraska/22-007805-002/2022	Backyard bird		2022-03-14	USA	North America
A/Backyard_bird/Nebraska/22-009190-001/2022	Backyard bird		2022-03-24	USA	North America
A/Backyard_bird/Nebraska/22-009190-002/2022	Backyard bird		2022-03-24	USA	North America
A/Backyard_bird/Nebraska/22-010155-001/2022	Backyard bird		2022-03-31	USA	North America
A/Backyard_bird/Nebraska/22-013105-001/2022	Backyard bird		2022-04-26	USA	North America
A/Backyard_bird/New_York/22-005647-001/2022	Backyard bird		2022-02-22	USA	North America
A/Backyard_bird/New_York/22-005647-002/2022	Backyard bird		2022-02-22	USA	North America
A/Backyard_bird/New_York/22-009324-002/2022	Backyard bird		2022-03-28	USA	North America
A/Backyard_bird/New_York/22-009324-009/2022	Backyard bird		2022-03-28	USA	North America
A/Backyard_bird/New_York/22-010200-002/2022	Backyard bird		2022-04-04	USA	North America
A/Backyard_bird/New_York/22-010200-003/2022	Backyard bird		2022-04-04	USA	North America
A/Backyard_bird/New_York/22-010321-001/2022	Backyard bird		2022-04-04	USA	North America
A/Backyard_bird/New_York/22-010321-002/2022	Backyard bird		2022-04-04	USA	North America
A/Backyard_bird/New_York/22-010321-003/2022	Backyard bird		2022-04-04	USA	North America
A/Backyard_bird/North_Carolina/22-009583-001/2022	Backyard bird		2022-03-27	USA	North America
A/Backyard_bird/North_Dakota/22-010141-001/2022	Backyard bird		2022-04-04	USA	North America
A/Backyard_bird/North_Dakota/22-010657-001/2022	Backyard bird		2022-04-06	USA	North America
A/Backyard_bird/North_Dakota/22-010657-002/2022	Backyard bird		2022-04-06	USA	North America
A/Backyard_bird/North_Dakota/22-010977-001/2022	Backyard bird		2022-04-10	USA	North America
A/Backyard_bird/North_Dakota/22-010977-003/2022	Backyard bird		2022-04-10	USA	North America
A/Backyard_bird/North_Dakota/22-011778-001/2022	Backyard bird		2022-04-18	USA	North America
A/Backyard_bird/North_Dakota/22-012100-001/2022	Backyard bird		2022-04-19	USA	North America
A/Backyard_bird/Ohio/22-009419-001/2022	Backyard bird		2022-03-26	USA	North America
A/Backyard_bird/South_Dakota/22-009194-002/2022	Backyard bird		2022-03-25	USA	North America
A/Backyard_bird/Virginia/22-004415-001/2022	Backyard bird		2022-02-11	USA	North America
A/Backyard_bird/Wisconsin/22-009934-002/2022	Backyard bird		2022-03-31	USA	North America
A/Backyard_bird/Wisconsin/22-010325-001/2022	Backyard bird		2022-04-05	USA	North America
A/Backyard_bird/Wisconsin/22-010325-003/2022	Backyard bird		2022-04-05	USA	North America
A/Backyard_bird/Wisconsin/22-011213-001/2022	Backyard bird		2022-04-11	USA	North America
A/Backyard_bird/Wisconsin/22-013061-003/2022	Backyard bird		2022-04-28	USA	North America
A/Backyard_bird/Wisconsin/22-013061-004/2022	Backyard bird		2022-04-28	USA	North America
A/Backyard_bird/Wisconsin/22-013061-005/2022	Backyard bird		2022-04-28	USA	North America
A/Backyard_bird/Wisconsin/22-013183-002/2022	Backyard bird		2022-04-26	USA	North America
A/Backyard_bird/Wisconsin/22-013183-003/2022	Backyard bird		2022-04-26	USA	North America
A/Backyard_bird/Wisconsin/22-013183-004/2022	Backyard bird		2022-04-26	USA	North America
A/Backyard_bird/Wisconsin/22-013183-005/2022	Backyard bird		2022-04-26	USA	North America
A/Backyard_bird/Wyoming/22-009326-002/2022	Backyard bird		2022-03-29	USA	North America
A/Backyard_bird/Wyoming/22-009599-001/2022	Backyard bird		2022-03-26	USA	North America
A/Backyard_bird/Wyoming/22-009599-002/2022	Backyard bird		2022-03-26	USA	North America
A/Backyard_bird/Wyoming/22-009599-006/2022	Backyard bird		2022-03-26	USA	North America
A/Backyard_bird/Wyoming/22-009849-001/2022	Backyard bird		2022-03-28	USA	North America
A/Backyard_bird/Wyoming/22-010157-001/2022	Backyard bird		2022-03-31	USA	North America
A/Backyard_bird/Wyoming/22-010157-002/2022	Backyard bird		2022-03-31	USA	North America
A/Backyard_bird/Wyoming/22-010378-001/2022	Backyard bird		2022-03-31	USA	North America
A/Baikal_Teal/New_York/22-009119-001/2022	Baikal teal	Avian	2022-03-23	USA	North America
A/Bald_Eagle/Florida/22-005524-002/2022	Bald eagle	Avian	2022-02-16	USA	North America
A/Bald_Eagle/Florida/22-006020-001/2022	Bald eagle	Avian	2022-02-23	USA	North America
A/Bald_Eagle/Florida/22-006544-004/2022	Bald eagle	Avian	2022-02-01	USA	North America
A/Bald_Eagle/Florida/22-006544-005/2022	Bald eagle	Avian	2022-02-01	USA	North America
A/Bald_Eagle/Florida/22-007915-001/2022	Bald eagle	Avian	2022-02-28	USA	North America
A/Bald_Eagle/Florida/22-007915-002/2022	Bald eagle	Avian	2022-02-28	USA	North America
A/Bald_Eagle/Florida/22-007915-009/2022	Bald eagle	Avian	2022-02-23	USA	North America
A/Bald_Eagle/Florida/22-008984-001/2022	Bald eagle	Avian	2022-03-01	USA	North America
A/Bald_Eagle/Florida/22-008984-003/2022	Bald eagle	Avian	2022-03-01	USA	North America
A/Bald_Eagle/Florida/22-011399-001/2022	Bald eagle	Avian	2022-01-25	USA	North America
A/bald_eagle/Florida/W22-134-CL/2022	Haliaeetus leucocephalus		2022-02-12	USA	North America
A/bald_eagle/Florida/W22-134-OP/2022	Haliaeetus leucocephalus		2022-02-12
A/bald_eagle/Florida/W22-153A/2022	Haliaeetus leucocephalus		2022-02-28
A/bald_eagle/Florida/W22-153B/2022	Haliaeetus leucocephalus		2022-02-28
A/bald_eagle/Florida/W22-189/2022	Haliaeetus leucocephalus		2022-03-03	USA	North America
A/bald_eagle/Florida/W22-191/2022	Haliaeetus leucocephalus		2022-03-08	USA	North America
A/bald_eagle/Florida/W22-195/2022	Haliaeetus leucocephalus		2022-03-13	USA	North America
A/bald_eagle/FL/W22-114/2022	Haliaeetus leucocephalus		2022-02-17	USA	North America
A/Bald_Eagle/Georgia/22-008982-001/2022	Bald eagle	Avian	2022-03-08	USA	North America
A/Bald_Eagle/Georgia/22-008982-002/2022	Bald eagle	Avian	2022-03-01	USA	North America
A/Bald_Eagle/Georgia/22-008982-003/2022	Bald eagle	Avian	2022-03-01	USA	North America
A/bald_eagle/Georgia/W22-194A/2022	Haliaeetus leucocephalus		2022-03-08	USA	North America
A/bald_eagle/Georgia/W22-194B/2022	Haliaeetus leucocephalus		2022-03-14	USA	North America
A/bald_eagle/Georgia/W22-202/2022	Haliaeetus leucocephalus		2022-03-01	USA	North America
A/Bald_Eagle/Illinois/22-011028-001/2022	Bald eagle	Avian	2022-03-31	USA	North America
A/Bald_Eagle/Indiana/22-011948-001/2022	Bald eagle	Avian	2022-04-13	USA	North America
A/Bald_Eagle/Indiana/22-011948-002/2022	Bald eagle	Avian	2022-04-13	USA	North America
A/Bald_Eagle/Kansas/22-007919-005/2022	Bald eagle	Avian	2022-03-06	USA	North America
A/Bald_Eagle/Kansas/22-008980-001/2022	Bald eagle	Avian	2022-03-14	USA	North America
A/bald_eagle/Kansas/W22-185/2022	Haliaeetus leucocephalus		2022-03-06
A/bald_eagle/Kansas/W22-197/2022	Haliaeetus leucocephalus		2022-03-13	USA	North America
A/bald_eagle/Kansas/W22-384/2022	Haliaeetus leucocephalus		2022-04-01	USA	North America
A/Bald_Eagle/Michigan/22-010622-003/2022	Bald eagle	Avian	2022-03-04	USA	North America
A/Bald_Eagle/Michigan/22-011517-002/2022	Bald eagle	Avian	2022-04-11	USA	North America
A/Bald_Eagle/Michigan/22-011517-006/2022	Bald eagle	Avian	2022-04-11	USA	North America
A/Bald_Eagle/Michigan/22-011517-007/2022	Bald eagle	Avian	2022-04-11	USA	North America
A/Bald_Eagle/Michigan/22-012056-001/2022	Bald eagle	Avian	2022-04-14	USA	North America
A/Bald_Eagle/Michigan/22-012854-002/2022	Bald eagle	Avian	2022-04-22	USA	North America
A/Bald_Eagle/Michigan/22-012854-003/2022	Bald eagle	Avian	2022-04-25	USA	North America
A/Bald_Eagle/Minnesota/22-009477-001/2022	Bald eagle	Avian	2022-03-20	USA	North America
A/Bald_Eagle/Minnesota/22-010027-004/2022	Bald eagle	Avian	2022-03-30	USA	North America
A/Bald_Eagle/Minnesota/22-010027-005/2022	Bald eagle	Avian	2022-03-30	USA	North America
A/Bald_Eagle/Minnesota/22-010027-006/2022	Bald eagle	Avian	2022-03-30	USA	North America
A/Bald_Eagle/Minnesota/22-010713-004/2022	Bald eagle	Avian	2022-04-06	USA	North America
A/Bald_Eagle/Minnesota/22-010715-001/2022	Bald eagle	Avian	2022-04-05	USA	North America
A/Bald_Eagle/Minnesota/22-010927-001/2022	Bald eagle	Avian	2022-04-08	USA	North America
A/Bald_Eagle/Minnesota/22-011229-001/2022	Bald eagle	Avian	2022-04-06	USA	North America
A/Bald_Eagle/Minnesota/22-011230-001/2022	Bald eagle	Avian	2022-04-07	USA	North America
A/Bald_Eagle/Minnesota/22-011346-001/2022	Bald eagle	Avian	2022-04-08	USA	North America
A/Bald_Eagle/Minnesota/22-011586-002/2022	Bald eagle	Avian	2022-04-11	USA	North America
A/Bald_Eagle/Minnesota/22-011586-003/2022	Bald eagle	Avian	2022-04-11	USA	North America
A/Bald_Eagle/Minnesota/22-011695-001/2022	Bald eagle	Avian	2022-04-14	USA	North America
A/Bald_Eagle/Minnesota/22-012025-001/2022	Bald eagle	Avian	2022-04-11	USA	North America
A/Bald_Eagle/Minnesota/22-012028-001/2022	Bald eagle	Avian	2022-04-14	USA	North America
A/Bald_Eagle/Minnesota/22-012668-007/2022	Bald eagle	Avian	2022-04-25	USA	North America
A/Bald_Eagle/Minnesota/22-012668-009/2022	Bald eagle	Avian	2022-04-25	USA	North America
A/Bald_Eagle/Minnesota/22-012668-010/2022	Bald eagle	Avian	2022-04-25	USA	North America
A/Bald_Eagle/Minnesota/22-012671-001/2022	Bald eagle	Avian	2022-04-22	USA	North America
A/Bald_Eagle/Missouri/22-007472-001/2022	Bald eagle	Avian	2022-03-01	USA	North America
A/Bald_Eagle/Missouri/22-012338-009/2022	Bald eagle	Avian	2022-03-18	USA	North America
A/Bald_Eagle/Missouri/22-012338-021/2022	Bald eagle	Avian	2022-03-01	USA	North America
A/Bald_Eagle/Missouri/22-012338-022/2022	Bald eagle	Avian	2022-04-05	USA	North America
A/Bald_Eagle/Nebraska/22-008225-001/2022	Bald eagle	Avian	2022-03-15	USA	North America
A/Bald_Eagle/Nebraska/22-012052-001/2022	Bald eagle	Avian	2022-04-19	USA	North America
A/Bald_Eagle/New_York/22-010803-001/2022	Bald eagle	Avian	2022-03-30	USA	North America
A/Bald_Eagle/New_York/22-012660-001/2022	Bald eagle	Avian	2022-04-06	USA	North America
A/Bald_Eagle/New_York/22-012661-001/2022	Bald eagle	Avian	2022-04-12	USA	North America
A/Bald_Eagle/New_York/22-013006-001/2022	Bald eagle	Avian	2022-04-21	USA	North America
A/Bald_Eagle/North_Carolina/22-006530-002/2022	Bald eagle	Avian	2022-02-01	USA	North America
A/Bald_Eagle/North_Carolina/22-007917-003/2022	Bald eagle	Avian	2022-03-08	USA	North America
A/Bald_Eagle/North_Carolina/22-007917-004/2022	Bald eagle	Avian	2022-03-08	USA	North America
A/Bald_Eagle/North_Carolina/22-009805-002/2022	Bald eagle	Avian	2022-03-31	USA	North America
A/Bald_Eagle/North_Carolina/22-009805-004/2022	Bald eagle	Avian	2022-03-31	USA	North America
A/bald_eagle/North_Carolina/W22-140/2022	Haliaeetus leucocephalus		2022-02-22
A/bald_eagle/North_Carolina/W22-186/2022	Haliaeetus leucocephalus		2022-03-08
A/bald_eagle/North_Carolina/W22-229/2022	Haliaeetus leucocephalus		2022-03-12
A/bald_eagle/North_Carolina/W22-729/2022	Haliaeetus leucocephalus		2022-03-10	USA	North America
A/bald_eagle/North_Carolina/W23-012/2022	Haliaeetus leucocephalus		2022-12-30	USA	North America
A/bald_eagle/North_Carolina/W23-142A/2023	Haliaeetus leucocephalus		2023-02-16	USA	North America
A/bald_eagle/North_Carolina/W23-142B/2023	Haliaeetus leucocephalus		2023-02-19	USA	North America
A/Bald_Eagle/North_Dakota/22-010233-002/2022	Bald eagle	Avian	2022-03-28	USA	North America
A/Bald_Eagle/North_Dakota/22-010234-001/2022	Bald eagle	Avian	2022-03-27	USA	North America
A/Bald_Eagle/North_Dakota/22-011570-001/2022	Bald eagle	Avian	2022-04-11	USA	North America
A/Bald_Eagle/North_Dakota/22-011573-001/2022	Bald eagle	Avian	2022-04-08	USA	North America
A/Bald_Eagle/North_Dakota/22-013142-001/2022	Bald eagle	Avian	2022-04-21	USA	North America
A/Bald_Eagle/Ohio/22-007469-001/2022	Bald eagle	Avian	2022-03-02	USA	North America
A/Bald_Eagle/Ohio/22-007697-001/2022	Bald eagle	Avian	2022-03-07	USA	North America
A/Bald_Eagle/Ohio/22-008568-001/2022	Bald eagle	Avian	2022-03-04	USA	North America
A/Bald_Eagle/Ohio/22-011250-001/2022	Bald eagle	Avian	2022-03-25	USA	North America
A/Bald_Eagle/Ohio/22-011251-001/2022	Bald eagle	Avian	2022-04-02	USA	North America
A/Bald_Eagle/Ohio/22-011360-001/2022	Bald eagle	Avian	2022-04-13	USA	North America
A/Bald_Eagle/Pennsylvania/22-008745-001/2022	Bald eagle	Avian	2022-03-19	USA	North America
A/Bald_Eagle/Pennsylvania/22-009884-002/2022	Bald eagle	Avian	2022-03-25	USA	North America
A/Bald_Eagle/South_Carolina/22-006218-001/2022	Bald eagle	Avian	2022-02-26	USA	North America
A/Bald_Eagle/South_Carolina/22-006218-002/2022	Bald eagle	Avian	2022-02-26	USA	North America
A/Bald_Eagle/South_Carolina/22-007918-001/2022	Bald eagle	Avian	2022-03-04	USA	North America
A/Bald_Eagle/South_Carolina/22-007918-002/2022	Bald eagle	Avian	2022-03-04	USA	North America
A/Bald_Eagle/South_Carolina/22-008983-001/2022	Bald eagle	Avian	2022-03-01	USA	North America
A/Bald_Eagle/South_Carolina/22-009803-001/2022	Bald eagle	Avian	2022-03-17	USA	North America
A/bald_eagle/South_Carolina/W22-205/2022	Haliaeetus leucocephalus		2022-03-01	USA	North America
A/bald_eagle/South_Carolina/W23-201A/2023	Haliaeetus leucocephalus		2023-03-04	USA	North America
A/bald_eagle/South_Carolina/W23-201B/2023	Haliaeetus leucocephalus		2023-03-04	USA	North America
A/Bald_Eagle/South_Dakota/22-009043-001/2022	Bald eagle	Avian	2022-03-23	USA	North America
A/Bald_Eagle/South_Dakota/22-009405-001/2022	Bald eagle	Avian	2022-03-09	USA	North America
A/Bald_Eagle/South_Dakota/22-009685-001/2022	Bald eagle	Avian	2022-03-01	USA	North America
A/bald_eagle/Tennessee/W23-003/2022	Haliaeetus leucocephalus		2022-12-29	USA	North America
A/Bald_Eagle/Vermont/22-009551-001/2022	Bald eagle	Avian	2022-03-28	USA	North America
A/Bald_Eagle/Vermont/22-009551-002/2022	Bald eagle	Avian	2022-03-28	USA	North America
A/Bald_Eagle/Vermont/22-010414-001/2022	Bald eagle	Avian	2022-03-30	USA	North America
A/bald_eagle/Virginia/W22-101/2023	Haliaeetus leucocephalus		2023-01-03	USA	North America
A/bald_eagle/Virginia/W22-1222/2022	Haliaeetus leucocephalus		2022-12-08	USA	North America
A/bald_eagle/Virginia/W22-306/2022	Haliaeetus leucocephalus		2022-04-15
A/Bald_Eagle/Wisconsin/22-009404-001/2022	Bald eagle	Avian	2022-03-14	USA	North America
A/Bald_Eagle/Wisconsin/22-011026-001/2022	Bald eagle	Avian	2022-03-28	USA	North America
A/Bald_Eagle/Wisconsin/22-011350-001/2022	Bald eagle	Avian	2022-04-09	USA	North America
A/Bald_Eagle/Wisconsin/22-012897-001/2022	Bald eagle	Avian	2022-04-26	USA	North America
A/Bald_Eagle/Wyoming/22-013015-001/2022	Bald eagle	Avian	2022-04-22	USA	North America
A/Barred_Owl/Minnesota/22-011871-010/2022	Barred owl		2022-04-15	USA	North America
A/Barred_Owl/Minnesota/22-013128-002/2022	Barred owl		2022-04-27	USA	North America
A/Belchers_gull/Peru/A102/2022	Belcher's_gull		2022-11-01	Peru	South America
A/Belchers_gull/Peru/A267/2022	Belcher's_gull		2022-12-01	Peru	South America
A/Black-crowned_night-heron/Antofagasta/228705-2/2022	Nycticorax nycticorax	Avian	2022-12-20	Chile	South America
A/Black-crowned_night-heron/Antofagasta/228705-3/2022	Nycticorax nycticorax	Avian	2022-12-20	Chile	South America
A/Blackish_oystercatcher/OHiggins/240628/2023	Haematopus ater	Avian	2023-03-06	Chile	South America
A/black_skimmer/Chile/C61962/2022	Rynchops niger	Avian	2022-12-02	Chile	South America
A/Black_Skimmer/Maule/240379/2023	Rynchops niger	Avian	2023-03-06	Chile	South America
A/Black_Swift/Michigan/22-007412-002/2022	Black swift		2022-03-09	USA	North America
A/Black_Swift/Michigan/22-007412-003/2022	Black swift		2022-03-09	USA	North America
A/Black_Vulture/Florida/22-004761-001/2022	Black vulture	Avian	2022-02-14	USA	North America
A/Black_Vulture/Florida/22-004958-001/2022	Black vulture	Avian	2022-02-14	USA	North America
A/Black_Vulture/Florida/22-006981-001/2022	Black vulture	Avian	2022-03-03	USA	North America
A/Black_Vulture/Florida/22-006983-001/2022	Black vulture	Avian	2022-03-02	USA	North America
A/Black_Vulture/Florida/22-007307-002/2022	Black vulture	Avian	2022-03-01	USA	North America
A/Black_Vulture/Florida/22-007310-001/2022	Black vulture	Avian	2022-03-05	USA	North America
A/Black_Vulture/Florida/22-007311-001/2022	Black vulture	Avian	2022-03-07	USA	North America
A/Black_Vulture/Florida/22-007312-001/2022	Black vulture	Avian	2022-03-07	USA	North America
A/Black_Vulture/Florida/22-007869-001/2022	Black vulture	Avian	2022-03-09	USA	North America
A/Black_Vulture/Florida/22-007872-001/2022	Black vulture	Avian	2022-03-09	USA	North America
A/Black_Vulture/Florida/22-007915-005/2022	Black vulture	Avian	2022-02-25	USA	North America
A/Black_Vulture/Florida/22-007915-010/2022	Black vulture	Avian	2022-03-07	USA	North America
A/Black_Vulture/Florida/22-007915-011/2022	Black vulture	Avian	2022-03-07	USA	North America
A/Black_Vulture/Florida/22-008152-001/2022	Black vulture	Avian	2022-03-14	USA	North America
A/Black_Vulture/Florida/22-008152-002/2022	Black vulture	Avian	2022-03-14	USA	North America
A/Black_Vulture/Florida/22-008152-003/2022	Black vulture	Avian	2022-03-14	USA	North America
A/Black_Vulture/Florida/22-008152-004/2022	Black vulture	Avian	2022-03-14	USA	North America
A/Black_Vulture/Florida/22-008152-005/2022	Black vulture	Avian	2022-03-14	USA	North America
A/Black_Vulture/Florida/22-008153-001/2022	Black vulture	Avian	2022-03-14	USA	North America
A/Black_Vulture/Florida/22-008154-001/2022	Black vulture	Avian	2022-03-14	USA	North America
A/Black_Vulture/Florida/22-008502-002/2022	Black vulture	Avian	2022-03-17	USA	North America
A/Black_Vulture/Florida/22-009054-001/2022	Black vulture	Avian	2022-03-18	USA	North America
A/Black_Vulture/Florida/22-009055-001/2022	Black vulture	Avian	2022-03-21	USA	North America
A/Black_Vulture/Florida/22-009058-001/2022	Black vulture	Avian	2022-03-21	USA	North America
A/Black_Vulture/Florida/22-009058-003/2022	Black vulture	Avian	2022-03-21	USA	North America
A/Black_Vulture/Florida/22-009058-004/2022	Black vulture	Avian	2022-03-21	USA	North America
A/Black_Vulture/Florida/22-009058-005/2022	Black vulture	Avian	2022-03-21	USA	North America
A/Black_Vulture/Florida/22-009058-006/2022	Black vulture	Avian	2022-03-21	USA	North America
A/Black_Vulture/Florida/22-009376-003/2022	Black vulture	Avian	2022-03-25	USA	North America
A/Black_Vulture/Florida/22-009379-001/2022	Black vulture	Avian	2022-03-25	USA	North America
A/Black_Vulture/Florida/22-009936-001/2022	Black vulture	Avian	2022-03-27	USA	North America
A/Black_Vulture/Florida/22-009937-001/2022	Black vulture	Avian	2022-03-24	USA	North America
A/Black_Vulture/Florida/22-009940-001/2022	Black vulture	Avian	2022-03-30	USA	North America
A/Black_Vulture/Florida/22-009941-001/2022	Black vulture	Avian	2022-03-30	USA	North America
A/Black_Vulture/Florida/22-010357-001/2022	Black vulture	Avian	2022-03-31	USA	North America
A/Black_Vulture/Florida/22-010358-001/2022	Black vulture	Avian	2022-03-31	USA	North America
A/Black_Vulture/Florida/22-010358-002/2022	Black vulture	Avian	2022-03-31	USA	North America
A/Black_Vulture/Florida/22-010358-003/2022	Black vulture	Avian	2022-03-31	USA	North America
A/Black_Vulture/Florida/22-010358-004/2022	Black vulture	Avian	2022-03-31	USA	North America
A/Black_Vulture/Florida/22-010681-001/2022	Black vulture	Avian	2022-04-04	USA	North America
A/Black_Vulture/Florida/22-010682-004/2022	Black vulture	Avian	2022-04-05	USA	North America
A/Black_Vulture/Florida/22-010684-001/2022	Black vulture	Avian	2022-04-04	USA	North America
A/Black_Vulture/Florida/22-010685-001/2022	Black vulture	Avian	2022-04-05	USA	North America
A/Black_Vulture/Florida/22-010686-001/2022	Black vulture	Avian	2022-04-05	USA	North America
A/Black_Vulture/Florida/22-010987-001/2022	Black vulture	Avian	2022-04-06	USA	North America
A/Black_Vulture/Florida/22-010989-001/2022	Black vulture	Avian	2022-04-06	USA	North America
A/Black_Vulture/Florida/22-011545-001/2022	Black vulture	Avian	2022-04-08	USA	North America
A/Black_Vulture/Florida/22-011806-001/2022	Black vulture	Avian	2022-04-05	USA	North America
A/Black_Vulture/Florida/22-011810-001/2022	Black vulture	Avian	2022-04-13	USA	North America
A/Black_Vulture/Florida/22-012331-001/2022	Black vulture	Avian	2022-04-15	USA	North America
A/Black_Vulture/Florida/22-012333-001/2022	Black vulture	Avian	2022-04-16	USA	North America
A/Black_Vulture/Florida/22-012334-001/2022	Black vulture	Avian	2022-04-15	USA	North America
A/Black_Vulture/Florida/22-012335-001/2022	Black vulture	Avian	2022-04-19	USA	North America
A/Black_Vulture/Florida/22-012628-001/2022	Black vulture	Avian	2022-04-20	USA	North America
A/Black_Vulture/Florida/22-012633-001/2022	Black vulture	Avian	2022-04-20	USA	North America
A/Black_Vulture/Florida/22-012633-002/2022	Black vulture	Avian	2022-04-20	USA	North America
A/Black_Vulture/Florida/22-012634-001/2022	Black vulture	Avian	2022-04-21	USA	North America
A/Black_Vulture/Florida/22-012634-002/2022	Black vulture	Avian	2022-04-21	USA	North America
A/Black_Vulture/Florida/22-012635-001/2022	Black vulture	Avian	2022-04-21	USA	North America
A/Black_Vulture/Florida/22-012636-001/2022	Black vulture	Avian	2022-04-22	USA	North America
A/Black_Vulture/Florida/22-012637-001/2022	Black vulture	Avian	2022-04-22	USA	North America
A/Black_Vulture/Florida/22-012637-002/2022	Black vulture	Avian	2022-04-22	USA	North America
A/black_vulture/Florida/W22-161/2022	Coragyps atratus		2022-02-25
A/black_vulture/Florida/W22-167/2022	Coragyps atratus		2022-03-04
A/black_vulture/Florida/W22-168/2022	Coragyps atratus		2022-03-07
A/black_vulture/Georgia/W22-1048/2022	Coragyps atratus	Avian	2022-10-21	USA	North America
A/black_vulture/Georgia/W22-1049/2022	Coragyps atratus	Avian	2022-10-21	USA	North America
A/black_vulture/Georgia/W22-1056A/2022	Coragyps atratus	Avian	2022-11-02	USA	North America
A/black_vulture/Georgia/W22-1057B/2022	Coragyps atratus	Avian	2022-11-03	USA	North America
A/black_vulture/Georgia/W22-1057D/2022	Coragyps atratus	Avian	2022-11-03	USA	North America
A/black_vulture/Georgia/W22-395/2022	Coragyps atratus	Avian	2022-04-01	USA	North America
A/black_vulture/Georgia/W22-404A/2022	Coragyps atratus	Avian	2022-04-01	USA	North America
A/black_vulture/Georgia/W22-404B/2022	Coragyps atratus	Avian	2022-04-01	USA	North America
A/black_vulture/Georgia/W22-406/2022	Coragyps atratus	Avian	2022-06-23	USA	North America
A/black_vulture/Georgia/W22-487/2022	Coragyps atratus	Avian	2022-07-01	USA	North America
A/black_vulture/Georgia/W22-619A/2022	Coragyps atratus	Avian	2022-08-22	USA	North America
A/black_vulture/Georgia/W22-619B/2022	Coragyps atratus	Avian	2022-08-22	USA	North America
A/black_vulture/Georgia/W22-674/2022	Coragyps atratus	Avian	2022-08-24	USA	North America
A/black_vulture/Georgia/W22-675A/2022	Coragyps atratus	Avian	2022-08-23	USA	North America
A/black_vulture/Georgia/W22-675B/2022	Coragyps atratus	Avian	2022-08-23	USA	North America
A/black_vulture/Georgia/W22-675C/2022	Coragyps atratus	Avian	2022-08-23	USA	North America
A/black_vulture/Georgia/W22-719A/2022	Coragyps atratus	Avian	2022-08-31	USA	North America
A/black_vulture/Georgia/W22-719B/2022	Coragyps atratus	Avian	2022-08-31	USA	North America
A/black_vulture/Georgia/W22-719C/2022	Coragyps atratus	Avian	2022-08-31	USA	North America
A/black_vulture/Georgia/W22-722B/2022	Coragyps atratus	Avian	2022-08-30	USA	North America
A/black_vulture/Georgia/W22-722C/2022	Coragyps atratus	Avian	2022-08-30	USA	North America
A/black_vulture/Georgia/W22-723A/2022	Coragyps atratus	Avian	2022-08-31	USA	North America
A/black_vulture/Georgia/W22-723B/2022	Coragyps atratus	Avian	2022-08-31	USA	North America
A/black_vulture/Georgia/W22-736A/2022	Coragyps atratus	Avian	2022-09-06	USA	North America
A/black_vulture/Georgia/W22-736B/2022	Coragyps atratus	Avian	2022-09-06	USA	North America
A/black_vulture/Georgia/W22-749A/2022	Coragyps atratus	Avian	2022-09-01	USA	North America
A/black_vulture/Georgia/W22-749B/2022	Coragyps atratus	Avian	2022-09-01	USA	North America
A/black_vulture/Georgia/W22-749C/2022	Coragyps atratus	Avian	2022-09-01	USA	North America
A/black_vulture/Georgia/W22-750A/2022	Coragyps atratus	Avian	2022-09-01	USA	North America
A/black_vulture/Georgia/W22-750B/2022	Coragyps atratus	Avian	2022-09-01	USA	North America
A/black_vulture/Georgia/W22-769/2022	Coragyps atratus	Avian	2022-09-01	USA	North America
A/black_vulture/Georgia/W22-933C/2022	Coragyps atratus	Avian	2022-09-29	USA	North America
A/black_vulture/Georgia/W22-969B/2022	Coragyps atratus	Avian	2022-10-01	USA	North America
A/black_vulture/Georgia/W22-972A/2022	Coragyps atratus	Avian	2022-10-01	USA	North America
A/black_vulture/Louisiana/W23-118/2023	Coragyps atratus	Avian	2023-02-07	USA	North America
A/black_vulture/Louisiana/W23-119/2023	Coragyps atratus	Avian	2023-02-08	USA	North America
A/black_vulture/Louisiana/W23-166/2023	Coragyps atratus	Avian	2023-02-18	USA	North America
A/Black_Vulture/Maryland/22-012407-001/2022	Black vulture	Avian	2022-04-21	USA	North America
A/Black_Vulture/Maryland/22-012990-001/2022	Black vulture	Avian	2022-04-26	USA	North America
A/black_vulture/North_Carolina/W22-1051A/2022	Coragyps atratus	Avian	2022-10-31	USA	North America
A/black_vulture/North_Carolina/W22-1078/2022	Coragyps atratus	Avian	2022-11-04	USA	North America
A/black_vulture/North_Carolina/W22-1079C/2022	Coragyps atratus	Avian	2022-11-04	USA	North America
A/black_vulture/North_Carolina/W22-1213/2022	Coragyps atratus	Avian	2022-11-22	USA	North America
A/black_vulture/North_Carolina/W22-367C/2022	Coragyps atratus		2022-05-10
A/black_vulture/South_Carolina/W22-1080A/2022	Coragyps atratus	Avian	2022-11-02	USA	North America
A/black_vulture/South_Carolina/W22-1080B/2022	Coragyps atratus	Avian	2022-11-02	USA	North America
A/black_vulture/South_Carolina/W22-1112/2022	Coragyps atratus	Avian	2022-12-01	USA	North America
A/black_vulture/South_Carolina/W22-623/2022	Coragyps atratus	Avian	2022-08-22	USA	North America
A/black_vulture/South_Carolina/W22-689B/2022	Coragyps atratus	Avian	2022-08-25	USA	North America
A/black_vulture/Tennessee/W22-1149/2022	Coragyps atratus	Avian	2022-12-05	USA	North America
A/black_vulture/Tennessee/W22-1150B/2022	Coragyps atratus	Avian	2022-12-05	USA	North America
A/black_vulture/Virginia/W22-499A/2022	Coragyps atratus		2022-06-30
A/black_vulture/Virginia/W22-499B/2022	Coragyps atratus		2022-06-30
A/black_vulture/Virginia/W22-499C/2022	Coragyps atratus		2022-06-30
A/black_vulture/Virginia/W22-662A/2022	Coragyps atratus	Avian	2022-08-22	USA	North America
A/black_vulture/Virginia/W22-662C/2022	Coragyps atratus	Avian	2022-08-22	USA	North America
A/black_vulture/Virginia/W22-667A/2022	Coragyps atratus	Avian	2022-08-22	USA	North America
A/black_vulture/Virginia/W22-667B/2022	Coragyps atratus	Avian	2022-08-22	USA	North America
A/black_vulture/Virginia/W22-667C/2022	Coragyps atratus	Avian	2022-08-22	USA	North America
A/black_vulture/Virginia/W22-667D/2022	Coragyps atratus	Avian	2022-08-22	USA	North America
A/Blue-winged_and_Cinnamon_Teal/South_Carolina/22-001743-033/2022	Blue-winged and cinnamon teal		2022-01-06	USA	North America
A/Blue-winged_Teal/Florida/22-002578-009/2022	Blue-winged teal	Avian	2022-01-22	USA	North America
A/blue-winged_teal/Louisiana/UGAI22-3875/2022	Spatula discors	Avian	2022-09-23	USA	North America
A/blue-winged_teal/Louisiana/UGAI22-3889/2022	Spatula discors	Avian	2022-09-23	USA	North America
A/blue-winged_teal/Minnesota/AV22-675/2022	Spatula discors	Avian	2022-09-01	USA	North America
A/blue-winged_teal/Minnesota/AV22-680/2022	Spatula discors	Avian	2022-09-01	USA	North America
A/blue-winged_teal/Minnesota/AV22-690/2022	Spatula discors	Avian	2022-09-01	USA	North America
A/blue-winged_teal/Minnesota/UGAI22-3591/2022	Spatula discors	Avian	2022-09-15	USA	North America
A/blue-winged_teal/Minnesota/UGAI22-3611/2022	Spatula discors	Avian	2022-09-15	USA	North America
A/blue-winged_teal/Minnesota/UGAI22-3620/2022	Spatula discors	Avian	2022-09-15	USA	North America
A/blue-winged_teal/Minnesota/UGAI22-3834/2022	Spatula discors	Avian	2022-09-14	USA	North America
A/Blue-winged_Teal/South_Carolina/22-000345-003/2021	Blue-winged teal	Avian	2021-12-30	USA	North America
A/blue-winged_teal/Texas/UGAI22-2961/2022	Spatula discors	Avian	2022-09-01	USA	North America
A/blue-winged_teal/Texas/UGAI22-2966/2022	Spatula discors	Avian	2022-09-01	USA	North America
A/blue-winged_teal/Texas/UGAI22-3189/2022	Spatula discors	Avian	2022-10-01	USA	North America
A/blue-winged_teal/Texas/UGAI22-3190/2022	Spatula discors	Avian	2022-10-01	USA	North America
A/blue-winged_teal/Texas/UGAI22-3226/2022	Spatula discors	Avian	2022-10-01	USA	North America
A/blue-winged_teal/Texas/UGAI22-3250/2022	Spatula discors	Avian	2022-10-01	USA	North America
A/blue-winged_teal/Texas/UGAI22-3268/2022	Spatula discors	Avian	2022-10-01	USA	North America
A/bottlenose_dolphin/Florida/UFTt2203/2022	Tursiops truncatus	Sea Mammal	2022-03-30	USA	North America
A/Brown_Pelican/Florida/22-007313-001/2022	Brown pelican		2022-03-04	USA	North America
A/Brown_Pelican/North_Carolina/22-007917-001/2022	Brown pelican		2022-02-20	USA	North America
A/brown_pelican/North_Carolina/W22-164/2022	Pelecanus occidentalis		2022-02-20
A/Canada_Goose/Colorado/22-010377-001/2022	Canada goose	Avian	2022-04-01	USA	North America
A/Canada_Goose/Colorado/22-013125-001/2022	Canada goose	Avian	2022-04-26	USA	North America
A/Canada_Goose/Delaware/22-004745-001/2022	Canada goose	Avian	2022-02-04	USA	North America
A/Canada_Goose/Florida/22-010682-001/2022	Canada goose	Avian	2022-04-05	USA	North America
A/Canada_Goose/Illinois/22-008379-001/2022	Canada goose	Avian	2022-03-16	USA	North America
A/Canada_Goose/Massachusetts/22-005893-001/2022	Canada goose	Avian	2022-02-03	USA	North America
A/Canada_Goose/Massachusetts/22-005893-002/2022	Canada goose	Avian	2022-02-03	USA	North America
A/Canada_Goose/Massachusetts/22-007630-001/2022	Canada goose	Avian	2022-03-08	USA	North America
A/Canada_Goose/Michigan/22-008506-003/2022	Canada goose	Avian	2022-03-17	USA	North America
A/Canada_Goose/Michigan/22-008506-004/2022	Canada goose	Avian	2022-03-17	USA	North America
A/Canada_Goose/Michigan/22-008506-005/2022	Canada goose	Avian	2022-03-17	USA	North America
A/Canada_Goose/Michigan/22-008506-006/2022	Canada goose	Avian	2022-03-17	USA	North America
A/Canada_Goose/Michigan/22-008506-007/2022	Canada goose	Avian	2022-03-17	USA	North America
A/Canada_Goose/Michigan/22-008506-008/2022	Canada goose	Avian	2022-03-17	USA	North America
A/Canada_Goose/Minnesota/22-009383-001/2022	Canada goose	Avian	2022-03-25	USA	North America
A/Canada_Goose/Minnesota/22-010232-001/2022	Canada goose	Avian	2022-03-25	USA	North America
A/Canada_Goose/Minnesota/22-010355-002/2022	Canada goose	Avian	2022-04-05	USA	North America
A/Canada_Goose/Missouri/22-012338-008/2022	Canada goose	Avian	2022-03-18	USA	North America
A/Canada_Goose/Missouri/22-012338-010/2022	Canada goose	Avian	2022-03-18	USA	North America
A/Canada_Goose/Missouri/22-012338-014/2022	Canada goose	Avian	2022-03-01	USA	North America
A/Canada_Goose/Missouri/22-012338-026/2022	Canada goose	Avian	2022-04-01	USA	North America
A/Canada_Goose/Missouri/22-012338-029/2022	Canada goose	Avian	2022-03-01	USA	North America
A/Canada_Goose/Montana/22-011285-001/2022	Canada goose	Avian	2022-04-11	USA	North America
A/Canada_Goose/Montana/22-012541-001/2022	Canada goose	Avian	2022-04-20	USA	North America
A/Canada_Goose/Nebraska/22-007169-001/2022	Canada goose	Avian	2022-03-07	USA	North America
A/Canada_Goose/Nebraska/22-007179-001/2022	Canada goose	Avian	2022-03-07	USA	North America
A/Canada_Goose/New_Hampshire/22-006203-001/2022	Canada goose	Avian	2022-02-22	USA	North America
A/Canada_Goose/New_Hampshire/22-006203-002/2022	Canada goose	Avian	2022-02-22	USA	North America
A/Canada_Goose/New_Hampshire/22-006203-003/2022	Canada goose	Avian	2022-02-22	USA	North America
A/Canada_Goose/New_Hampshire/22-010920-002/2022	Canada goose	Avian	2022-04-07	USA	North America
A/Canada_Goose/New_York/22-009396-001/2022	Canada goose	Avian	2022-03-21	USA	North America
A/Canada_goose/North_Carolina/W22-1055/2022	Branta canadensis	Avian	2022-11-01	USA	North America
A/Canada_Goose/North_Dakota/22-010036-004/2022	Canada goose	Avian	2022-03-25	USA	North America
A/Canada_Goose/Ohio/22-007948-001/2022	Canada goose	Avian	2022-03-01	USA	North America
A/Canada_Goose/Ohio/22-008995-001/2022	Canada goose	Avian	2022-03-15	USA	North America
A/Canada_Goose/Ohio/22-008995-002/2022	Canada goose	Avian	2022-03-15	USA	North America
A/Canada_Goose/South_Dakota/22-007946-003/2022	Canada goose	Avian	2022-03-09	USA	North America
A/Canada_Goose/South_Dakota/22-008382-001/2022	Canada goose	Avian	2022-03-16	USA	North America
A/Canada_Goose/South_Dakota/22-008571-001/2022	Canada goose	Avian	2022-03-14	USA	North America
A/Canada_Goose/South_Dakota/22-008571-002/2022	Canada goose	Avian	2022-03-14	USA	North America
A/Canada_Goose/South_Dakota/22-008571-003/2022	Canada goose	Avian	2022-03-14	USA	North America
A/Canada_Goose/Tennessee/22-010667-001/2022	Canada goose	Avian	2022-04-01	USA	North America
A/Canada_Goose/Vermont/22-012250-001/2022	Canada goose	Avian	2022-04-18	USA	North America
A/Canada_goose/Virginia/W22-773/2022	Branta canadensis	Avian	2022-09-29	USA	North America
A/Canada_Goose/Wisconsin/22-009408-001/2022	Canada goose	Avian	2022-03-20	USA	North America
A/Canada_Goose/Wisconsin/22-011238-001/2022	Canada goose	Avian	2022-03-28	USA	North America
A/Canada_Goose/Wisconsin/22-011818-001/2022	Canada goose	Avian	2022-04-02	USA	North America
A/Canada_Goose/Wisconsin/22-011819-001/2022	Canada goose	Avian	2022-04-04	USA	North America
A/Canada_Goose/Wyoming/22-010373-001/2022	Canada goose	Avian	2022-03-31	USA	North America
A/Canada_Goose/Wyoming/22-011125-001/2022	Canada goose	Avian	2022-04-10	USA	North America
A/Canada_Goose/Wyoming/22-011671-001/2022	Canada goose	Avian	2022-04-13	USA	North America
A/Canada_Goose/Wyoming/22-012062-001/2022	Canada goose	Avian	2022-04-18	USA	North America
A/Canada_Goose/Wyoming/22-012665-003/2022	Canada goose	Avian	2022-04-21	USA	North America
A/chicken/Araucania/239189-2/2023	Gallus gallus	Avian	2023-02-28	Chile	South America
A/chicken/Araucania/239569-1/2023	Gallus gallus	Avian	2023-03-02	Chile	South America
A/chicken/Araucania/239569-2/2023	Gallus gallus	Avian	2023-03-02	Chile	South America
A/chicken/Araucania/240481-1/2023	Gallus gallus	Avian	2023-03-07	Chile	South America
A/chicken/Araucania/241892-2/2023	Gallus gallus	Avian	2023-03-14	Chile	South America
A/chicken/Araucania/241914-1/2023	Gallus gallus	Avian	2023-03-14	Chile	South America
A/chicken/Colombia/Bolivar/3500/2022	Chicken	Avian	2022-11-08	Colombia	South America
A/chicken/Colombia/Choco/3502/2022	Chicken	Avian	2022-11-13	Colombia	South America
A/chicken/Colombia/Choco/3504/2022	Chicken	Avian	2022-11-01	Colombia	South America
A/chicken/Colombia/Cordoba/3499/2022	Chicken	Avian	2022-11-26	Colombia	South America
A/chicken/Colombia/Magdalena/3503/2022	Chicken	Avian	2022-11-18	Colombia	South America
A/chicken/Nigeria/VRD21-109_21VIR2370-425/2021	Chicken	Avian	2021-03-01	Nigeria	Africa
A/chicken/Nuble/239136/2023	Gallus gallus	Avian	2023-02-27	Chile	South America
A/chicken/Nuble/240155/2023	Gallus gallus	Avian	2023-03-06	Chile	South America
A/chicken/Nuble/240684/2023	Gallus gallus	Avian	2023-03-08	Chile	South America
A/chicken/Nuble/241557-1/2023	Gallus gallus	Avian	2023-03-10	Chile	South America
A/chicken/Nuble/241681-1/2023	Gallus gallus	Avian	2023-03-10	Chile	South America
A/chicken/OHiggins/241252-1/2023	Gallus gallus	Avian	2023-03-12	Chile	South America
A/chicken/OHiggins/241252-3/2023	Gallus gallus	Avian	2023-03-12	Chile	South America
A/chicken/OHiggins/241252-6/2023	Gallus gallus	Avian	2023-03-12	Chile	South America
A/chicken/OH/OH22-20542-1/2022	Chicken	Avian	2022-09-01	USA	North America
A/chicken/OH/OH22-20542-2/2022	Chicken	Avian	2022-09-01	USA	North America
A/chicken/OH/OH22-21172-2/2022	Chicken	Avian	2022-09-12	USA	North America
A/chicken/OH/OH22-26275-1/2022	Chicken	Avian	2022-11-03	USA	North America
A/chicken/OH/OH22-26275-2/2022	Chicken	Avian	2022-11-03	USA	North America
A/chicken/OH/OH22-26275-3/2022	Chicken	Avian	2022-11-03	USA	North America
A/chicken/OH/OH22-7075/2022	Chicken	Avian	2022-03-28	USA	North America
A/Chiloe_wigeon/OHiggins/240893-2/2023	Mareca sibilatrix		2023-03-09	Chile	South America
A/common_eider/Massachusetts/W22-438A/2022	Somateria mollissima		2022-06-23	USA	North America
A/common_eider/Massachusetts/W22-438B/2022	Somateria mollissima		2022-06-23	USA	North America
A/common_eider/Massachusetts/W22-438C/2022	Somateria mollissima		2022-06-23	USA	North America
A/common_eider/Massachusetts/W22-438D/2022	Somateria mollissima		2022-06-23	USA	North America
A/common_eiders/Maine/W22-481A/2022	Somateria mollissima		2022-06-12
A/common_eiders/Maine/W22-481B/2022	Somateria mollissima		2022-06-12
A/Common_Goldeneye/Minnesota/22-010028-001/2022	Common goldeneye	Avian	2022-03-31	USA	North America
A/Common_Loon/Florida/22-009801-001/2022	Common loon	Avian	2022-03-31	USA	North America
A/Common_Raven/Connecticut/22-009204-001/2022	Common raven	Avian	2022-03-24	USA	North America
A/common_tern/Maine/W22-480A/2022	Sterna hirundo		2022-06-23
A/common_tern/Maine/W22-480B/2022	Sterna hirundo		2022-06-23
A/Coopers_hawk/Kansas/W22-1206/2022	Accipiter cooperii		2022-12-02	USA	North America
A/Coopers_Hawk/Minnesota/22-012668-014/2022	Cooper's hawk	Avian	2022-04-25	USA	North America
A/Coopers_Hawk/Minnesota/22-012931-001/2022	Cooper's hawk	Avian	2022-04-22	USA	North America
A/Coopers_Hawk/Minnesota/22-013128-004/2022	Cooper's hawk	Avian	2022-04-27	USA	North America
A/Coopers_Hawk/New_York/22-010033-001/2022	Cooper's hawk	Avian	2022-03-31	USA	North America
A/Coopers_Hawk/North_Dakota/22-011572-001/2022	Cooper's hawk	Avian	2022-04-08	USA	North America
A/Coopers_Hawk/North_Dakota/22-013145-003/2022	Cooper's hawk	Avian	2022-04-21	USA	North America
A/Coopers_Hawk/Wisconsin/22-009404-002/2022	Cooper's hawk	Avian	2022-03-13	USA	North America
A/Cormorant/Illinois/22-010979-009/2022	Cormorant	Avian	2022-04-01	USA	North America
A/Cormorant/Illinois/22-010979-013/2022	Cormorant	Avian	2022-04-01	USA	North America
A/dolphin/Peru/PIU-SER002/2022	Common dolphin		2022-11-22	Peru	South America
A/Domestic_duck/Araucania/239189-3/2023	Anas platyrhynchos domesticus	Avian	2023-02-28	Chile	South America
A/Domestic_duck/Araucania/240481-2/2023	Anas platyrhynchos domesticus	Avian	2023-03-07	Chile	South America
A/Domestic_duck/Araucania/241914-2/2023	Anas platyrhynchos domesticus	Avian	2023-03-14	Chile	South America
A/Domestic_duck/Maule/240466-1/2023	Anas platyrhynchos domesticus	Avian	2023-03-07	Chile	South America
A/double-crested_cormorant/North_Carolina/W22-1215C/2022	Phalacrocorax auritus		2022-12-06	USA	North America
A/Duck/Florida/22-006447-001/2022	Duck	Avian	2022-03-03	USA	North America
A/Duck/Idaho/22-012046-001/2022	Duck	Avian	2022-04-18	USA	North America
A/Duck/Idaho/22-012047-001/2022	Duck	Avian	2022-04-18	USA	North America
A/Duck/Indiana/22-010624-001/2022	Duck	Avian	2022-04-07	USA	North America
A/Duck/Indiana/22-011343-001/2022	Duck	Avian	2022-04-12	USA	North America
A/Duck/Indiana/22-011946-002/2022	Duck	Avian	2022-04-17	USA	North America
A/Duck/Indiana/22-011946-004/2022	Duck	Avian	2022-04-17	USA	North America
A/Duck/Montana/22-010454-001/2022	Duck	Avian	2022-04-06	USA	North America
A/Duck/Montana/22-010454-003/2022	Duck	Avian	2022-04-06	USA	North America
A/Duck/Montana/22-012040-005/2022	Duck	Avian	2022-04-19	USA	North America
A/Duck/Montana/22-012040-007/2022	Duck	Avian	2022-04-19	USA	North America
A/Duck/Montana/22-013055-005/2022	Duck	Avian	2022-04-27	USA	North America
A/Duck/Montana/22-013055-006/2022	Duck	Avian	2022-04-27	USA	North America
A/Duck/Montana/22-013055-007/2022	Duck	Avian	2022-04-27	USA	North America
A/Duck/Pennsylvania/22-013189-003/2022	Duck	Avian	2022-04-28	USA	North America
A/Duck/Pennsylvania/22-013189-004/2022	Duck	Avian	2022-04-28	USA	North America
A/Eagle/Missouri/22-012338-007/2022	Eagle	Avian	2022-03-15	USA	North America
A/Elegant_tern/Arica_y_Parinacota/229476-1/2022	Thalasseus elegans		2022-12-24	Chile	South America
A/environment/Wright_County/Wright-A/2022	Environment	Environment	2022-04-14	USA	North America
A/Falco_rusticolus/EdoMex/CPA-19638-22/2022	Falco_rusticolus		2022-10-01	Mexico	North America
A/Fish_Crow/New_York/22-010487-001/2022	Fish crow		2022-04-04	USA	North America
A/Gadwall/Georgia/22-003669-001/2022	Gadwall	Avian	2022-01-30	USA	North America
A/Gadwall/Kentucky/22-005154-004/2022	Gadwall	Avian	2022-02-08	USA	North America
A/Gadwall/North_Carolina/22-001330-004/2022	Gadwall	Avian	2022-01-08	USA	North America
A/Gadwall/North_Carolina/22-001330-010/2022	Gadwall	Avian	2022-01-08	USA	North America
A/Gadwall/North_Carolina/22-001330-021/2022	Gadwall	Avian	2022-01-08	USA	North America
A/Gadwall/North_Carolina/22-001330-032/2022	Gadwall	Avian	2022-01-08	USA	North America
A/Gadwall/North_Carolina/22-001672-002/2022	Gadwall	Avian	2022-01-08	USA	North America
A/Gadwall/North_Carolina/22-001996-001/2022	Gadwall	Avian	2022-01-15	USA	North America
A/Gadwall/North_Carolina/22-002491-002/2022	Gadwall	Avian	2022-01-15	USA	North America
A/Gadwall/North_Carolina/22-003150-010/2022	Gadwall	Avian	2022-01-22	USA	North America
A/Gadwall/South_Carolina/22-001743-002/2022	Gadwall	Avian	2022-01-06	USA	North America
A/Gadwall/South_Carolina/22-001743-003/2022	Gadwall	Avian	2022-01-06	USA	North America
A/Gadwall/South_Carolina/22-001743-004/2022	Gadwall	Avian	2022-01-06	USA	North America
A/Gadwall/South_Carolina/22-001743-007/2022	Gadwall	Avian	2022-01-06	USA	North America
A/Gadwall/South_Carolina/22-001743-008/2022	Gadwall	Avian	2022-01-06	USA	North America
A/Gadwall/Virginia/22-003923-001/2022	Gadwall	Avian	2022-01-29	USA	North America
A/Gallus_gallus/Peru/AIS0539/2022	Gallus gallus	Avian	2022-11-18	Peru	South America
A/Gallus_gallus/Peru/AIS0540/2022	Gallus gallus	Avian	2022-11-28	Peru	South America
A/Gallus_gallus/Peru/AIS0542/2022	Gallus gallus	Avian	2022-12-01	Peru	South America
A/Gallus_gallus/Peru/AIS0543/2022	Gallus gallus	Avian	2022-12-01	Peru	South America
A/Gallus_gallus/Peru/AIS0544/2022	Gallus gallus	Avian	2022-12-03	Peru	South America
A/Gallus_gallus/Peru/AIS0546/2022	Gallus gallus	Avian	2022-12-18	Peru	South America
A/Gallus_gallus/Peru/AIS0548/2022	Gallus gallus	Avian	2022-12-22	Peru	South America
A/Gallus_gallus/Peru/AIS0549/2022	Gallus gallus	Avian	2022-12-22	Peru	South America
A/Gallus_gallus/Peru/AIS0550/2022	Gallus gallus	Avian	2022-12-12	Peru	South America
A/Gallus_gallus/Peru/AIS0551/2022	Gallus gallus	Avian	2022-12-12	Peru	South America
A/goose/Araucania/239189-1/2023	Anser sp.	Avian	2023-02-28	Chile	South America
A/goose/Czech_Republic/18520-1/2021	Goose	Avian	2021-09-27	Czech Republic	Europe
A/goose/OH/OH22-21298/2022	Goose	Avian	2022-09-13	USA	North America
A/gray_gull/Chile/C61947/2022	Leucophaeus modestus		2022-12-02	Chile	South America
A/Gray_gull/Tarapaca/232825-1/2023	Leucophaeus modestus		2023-01-18	Chile	South America
A/Graylag_Goose/Illinois/22-008377-002/2022	Graylag goose		2022-03-14	USA	North America
A/Graylag_Goose/Illinois/22-008377-005/2022	Graylag goose		2022-03-14	USA	North America
A/great_black-backed_gull/North_Carolina/W22-1215A/2022	Larus marinus	Avian	2022-12-06	USA	North America
A/Great_Blue_Heron/Florida/22-007915-004/2022	Great blue heron		2022-02-27	USA	North America
A/great_blue_heron/Florida/W22-160/2022	Ardea herodias		2022-02-27
A/Great_Blue_Heron/New_York/22-009396-002/2022	Great blue heron		2022-03-02	USA	North America
A/Great_egret/Araucania/240518/2023	Ardea alba		2023-03-07	Chile	South America
A/Greater_White-fronted_Goose/Minnesota/22-011228-001/2022	Greater white-fronted goose	Avian	2022-04-06	USA	North America
A/Great_Horned_Owl/Colorado/22-011558-001/2022	Great horned owl	Avian	2022-04-11	USA	North America
A/great_horned_owl/Flordia/W22-163A/2022	Bubo virginianus		2022-02-24
A/great_horned_owl/Flordia/W22-163C/2022	Bubo virginianus		2022-02-23
A/Great_Horned_Owl/Florida/22-006984-001/2022	Great horned owl	Avian	2022-02-28	USA	North America
A/Great_Horned_Owl/Florida/22-007915-007/2022	Great horned owl	Avian	2022-02-24	USA	North America
A/Great_Horned_Owl/Florida/22-007915-008/2022	Great horned owl	Avian	2022-02-25	USA	North America
A/Great_Horned_Owl/Iowa/22-010620-001/2022	Great horned owl	Avian	2022-04-07	USA	North America
A/Great_Horned_Owl/Iowa/22-010620-002/2022	Great horned owl	Avian	2022-04-07	USA	North America
A/Great_Horned_Owl/Iowa/22-011678-001/2022	Great horned owl	Avian	2022-04-15	USA	North America
A/Great_Horned_Owl/Michigan/22-012056-006/2022	Great horned owl	Avian	2022-04-14	USA	North America
A/Great_Horned_Owl/Minnesota/22-010027-002/2022	Great horned owl	Avian	2022-03-30	USA	North America
A/Great_Horned_Owl/Minnesota/22-010027-007/2022	Great horned owl	Avian	2022-03-30	USA	North America
A/Great_Horned_Owl/Minnesota/22-010354-001/2022	Great horned owl	Avian	2022-04-03	USA	North America
A/Great_Horned_Owl/Minnesota/22-010713-002/2022	Great horned owl	Avian	2022-04-06	USA	North America
A/Great_Horned_Owl/Minnesota/22-011252-001/2022	Great horned owl	Avian	2022-03-31	USA	North America
A/Great_Horned_Owl/Minnesota/22-011586-001/2022	Great horned owl	Avian	2022-04-11	USA	North America
A/Great_Horned_Owl/Minnesota/22-011586-004/2022	Great horned owl	Avian	2022-04-11	USA	North America
A/Great_Horned_Owl/Minnesota/22-011871-002/2022	Great horned owl	Avian	2022-04-15	USA	North America
A/Great_Horned_Owl/Minnesota/22-011871-006/2022	Great horned owl	Avian	2022-04-15	USA	North America
A/Great_Horned_Owl/Minnesota/22-011871-008/2022	Great horned owl	Avian	2022-04-15	USA	North America
A/Great_Horned_Owl/Minnesota/22-011871-009/2022	Great horned owl	Avian	2022-04-15	USA	North America
A/Great_Horned_Owl/Minnesota/22-011871-011/2022	Great horned owl	Avian	2022-04-15	USA	North America
A/Great_Horned_Owl/Minnesota/22-011871-012/2022	Great horned owl	Avian	2022-04-15	USA	North America
A/Great_Horned_Owl/Minnesota/22-011871-014/2022	Great horned owl	Avian	2022-04-15	USA	North America
A/Great_Horned_Owl/Minnesota/22-012006-001/2022	Great horned owl	Avian	2022-04-01	USA	North America
A/Great_Horned_Owl/Minnesota/22-012007-001/2022	Great horned owl	Avian	2022-04-11	USA	North America
A/Great_Horned_Owl/Minnesota/22-012026-001/2022	Great horned owl	Avian	2022-04-14	USA	North America
A/Great_Horned_Owl/Minnesota/22-012032-001/2022	Great horned owl	Avian	2022-04-12	USA	North America
A/Great_Horned_Owl/Minnesota/22-012305-001/2022	Great horned owl	Avian	2022-04-18	USA	North America
A/Great_Horned_Owl/Minnesota/22-012414-001/2022	Great horned owl	Avian	2022-04-13	USA	North America
A/Great_Horned_Owl/Minnesota/22-012668-001/2022	Great horned owl	Avian	2022-04-25	USA	North America
A/Great_Horned_Owl/Minnesota/22-012668-003/2022	Great horned owl	Avian	2022-04-25	USA	North America
A/Great_Horned_Owl/Minnesota/22-012668-005/2022	Great horned owl	Avian	2022-04-25	USA	North America
A/Great_Horned_Owl/Minnesota/22-012668-011/2022	Great horned owl	Avian	2022-04-25	USA	North America
A/Great_Horned_Owl/Minnesota/22-012668-013/2022	Great horned owl	Avian	2022-04-25	USA	North America
A/Great_Horned_Owl/Minnesota/22-012760-003/2022	Great horned owl	Avian	2022-04-21	USA	North America
A/Great_Horned_Owl/Minnesota/22-012931-005/2022	Great horned owl	Avian	2022-04-22	USA	North America
A/Great_Horned_Owl/Minnesota/22-012931-006/2022	Great horned owl	Avian	2022-04-22	USA	North America
A/Great_Horned_Owl/Minnesota/22-012931-007/2022	Great horned owl	Avian	2022-04-22	USA	North America
A/Great_Horned_Owl/Minnesota/22-013128-001/2022	Great horned owl	Avian	2022-04-27	USA	North America
A/Great_Horned_Owl/Minnesota/22-013128-003/2022	Great horned owl	Avian	2022-04-27	USA	North America
A/Great_Horned_Owl/New_York/22-010804-002/2022	Great horned owl	Avian	2022-04-07	USA	North America
A/Great_Horned_Owl/New_York/22-010806-001/2022	Great horned owl	Avian	2022-04-07	USA	North America
A/Great_Horned_Owl/New_York/22-012662-001/2022	Great horned owl	Avian	2022-04-01	USA	North America
A/Great_Horned_Owl/North_Dakota/22-010233-001/2022	Great horned owl	Avian	2022-03-27	USA	North America
A/Great_Horned_Owl/North_Dakota/22-011222-001/2022	Great horned owl	Avian	2022-04-05	USA	North America
A/Great_Horned_Owl/North_Dakota/22-011571-001/2022	Great horned owl	Avian	2022-04-11	USA	North America
A/Great_Horned_Owl/North_Dakota/22-013133-001/2022	Great horned owl	Avian	2022-04-21	USA	North America
A/Great_Horned_Owl/North_Dakota/22-013139-001/2022	Great horned owl	Avian	2022-04-21	USA	North America
A/Great_Horned_Owl/South_Dakota/22-008876-001/2022	Great horned owl	Avian	2022-03-18	USA	North America
A/Great_Horned_Owl/South_Dakota/22-008877-001/2022	Great horned owl	Avian	2022-03-22	USA	North America
A/Great_Horned_Owl/Wisconsin/22-011239-001/2022	Great horned owl	Avian	2022-03-29	USA	North America
A/Great_Horned_Owl/Wyoming/22-010158-001/2022	Great horned owl	Avian	2022-04-04	USA	North America
A/Great_Horned_Owl/Wyoming/22-010158-002/2022	Great horned owl	Avian	2022-04-04	USA	North America
A/Great_Horned_Owl/Wyoming/22-011875-001/2022	Great horned owl	Avian	2022-04-13	USA	North America
A/Great_Horned_Owl/Wyoming/22-013016-001/2022	Great horned owl	Avian	2022-04-22	USA	North America
A/Great_Horned_Owl/Wyoming/22-013016-002/2022	Great horned owl	Avian	2022-04-25	USA	North America
A/great-tailed_grackle/Kansas/W22-1223A/2022	Quiscalus mexicanus		2022-12-13	USA	North America
A/great-tailed_grackle/Kansas/W22-1223B/2022	Quiscalus mexicanus		2022-12-13	USA	North America
A/great-tailed_grackle/Kansas/W22-1223C/2022	Quiscalus mexicanus		2022-12-13	USA	North America
A/Green-winged_Teal/North_Carolina/22-001673-001/2022	Green-winged teal	Avian	2022-01-08	USA	North America
A/Green-winged_Teal/North_Carolina/22-003444-004/2022	Green-winged teal	Avian	2022-01-29	USA	North America
A/Green-winged_Teal/North_Carolina/22-003827-001/2022	Green-winged teal	Avian	2022-01-29	USA	North America
A/Green-winged_Teal/North_Carolina/22-003830-003/2022	Green-winged teal	Avian	2022-01-29	USA	North America
A/Green-winged_Teal/North_Carolina/22-003830-004/2022	Green-winged teal	Avian	2022-01-29	USA	North America
A/Green-winged_Teal/North_Carolina/22-003830-009/2022	Green-winged teal	Avian	2022-01-29	USA	North America
A/Green-winged_Teal/North_Carolina/22-004007-005/2022	Green-winged teal	Avian	2022-01-31	USA	North America
A/Green-winged_Teal/North_Carolina/22-004372-001/2022	Green-winged teal	Avian	2022-02-05	USA	North America
A/Green-winged_Teal/Virginia/22-002768-003/2022	Green-winged teal	Avian	2022-01-19	USA	North America
A/Guanay_cormorant/Peru/PIU-SER024/2022	Guanay cormorant		2022-11-24	Peru	South America
A/Guineafowl/Illinois/22-007382-001/2022	Guineafowl	Avian	2022-03-09	USA	North America
A/Gull/CHL/227023-2/2022	Larus sp.	Avian	2022-12-07	Chile	South America
A/Gull/CHL/227023-3/2022	Larus sp.	Avian	2022-12-07	Chile	South America
A/Gull/Florida/22-007915-006/2022	Gull	Avian	2022-03-01	USA	North America
A/Gull/Florida/22-009801-002/2022	Gull	Avian	2022-03-31	USA	North America
A/gull/Florida/W22-162/2022	Larus sp.		2022-03-01
A/harbor_seal/Maine/MME-22-117Pv-ns/2022	Phoca vitulina	Sea Mammal	2022-06-24	USA	North America
A/harbor_seal/Maine/MME-22-147Pv-L/2022	Phoca vitulina	Sea Mammal	2022-07-02	USA	North America
A/harbor_seal/Maine/MME-22-150Pv-L/2022	Phoca vitulina	Sea Mammal	2022-07-02	USA	North America
A/harbor_seal/Maine/MME-22-150Pv-ns/2022	Phoca vitulina	Sea Mammal	2022-07-02	USA	North America
A/harbor_seal/Maine/MME-22-185Pv-L/2022	Phoca vitulina	Sea Mammal	2022-07-07	USA	North America
A/harbor_seal/Maine/MME-22-185Pv-ns/2022	Phoca vitulina	Sea Mammal	2022-07-07	USA	North America
A/Hawk/Minnesota/22-013128-007/2022	Hawk	Avian	2022-04-27	USA	North America
A/Hawk/North_Dakota/22-011572-002/2022	Hawk	Avian	2022-04-08	USA	North America
A/Hawk/North_Dakota/22-012638-001/2022	Hawk	Avian	2022-04-09	USA	North America
A/Hawk/North_Dakota/22-013145-004/2022	Hawk	Avian	2022-04-21	USA	North America
A/Heron/Montana/22-012936-012/2022	Heron	Avian	2022-04-24	USA	North America
A/Herring_Gull/Michigan/22-011517-004/2022	Herring gull	Avian	2022-04-11	USA	North America
A/herring_gull/North_Carolina/W1215B/2022	Larus argentatus	Avian	2022-12-06	USA	North America
A/Herring_Gull/Ohio/22-007187-001/2022	Herring gull	Avian	2022-02-25	USA	North America
A/Herring_Gull/Wisconsin/22-012771-001/2022	Herring gull	Avian	2022-04-20	USA	North America
A/Herring_Gull/Wisconsin/22-012771-002/2022	Herring gull	Avian	2022-04-20	USA	North America
A/Herring_Gull/Wisconsin/22-012771-003/2022	Herring gull	Avian	2022-04-20	USA	North America
A/Herring_Gull/Wisconsin/22-012771-004/2022	Herring gull	Avian	2022-04-20	USA	North America
A/Hooded_Merganser/Florida/22-007915-003/2022	Hooded merganser	Avian	2022-03-01	USA	North America
A/hooded_merganser/Florida/W22-154/2022	Lophodytes cucullatus		2022-03-01
A/Hooded_Merganser/Michigan/22-012056-002/2022	Hooded merganser	Avian	2022-04-14	USA	North America
A/Hooded_Merganser/Minnesota/22-012024-001/2022	Hooded merganser	Avian	2022-04-12	USA	North America
A/Hooded_Merganser/Missouri/22-007184-001/2022	Hooded merganser	Avian	2022-02-28	USA	North America
A/Hooded_Merganser/Wisconsin/22-011029-001/2022	Hooded merganser	Avian	2022-04-04	USA	North America
A/Hooded_Merganser/Wisconsin/22-011029-002/2022	Hooded merganser	Avian	2022-04-04	USA	North America
A/Hooded_Merganser/Wisconsin/22-011814-001/2022	Hooded merganser	Avian	2022-04-04	USA	North America
A/Hooded_Merganser/Wisconsin/22-011817-001/2022	Hooded merganser	Avian	2022-04-03	USA	North America
A/Humboldt_penguin/Coquimbo/239590/2023	Spheniscus humboldti		2023-02-28	Chile	South America
A/Kelp_gull/Maule/239349/2023	Larus dominicanus	Avian	2023-03-01	Chile	South America
A/Lesser_Scaup/Florida/22-004623-002/2022	Lesser scaup	Avian	2022-02-08	USA	North America
A/Lesser_Scaup/Florida/22-005079-001/2022	Lesser scaup	Avian	2022-02-16	USA	North America
A/Lesser_Scaup/Florida/22-005590-003/2022	Lesser scaup	Avian	2022-02-18	USA	North America
A/Lesser_Scaup/Florida/22-005890-001/2022	Lesser scaup	Avian	2022-02-13	USA	North America
A/Lesser_Scaup/Florida/22-006133-001/2022	Lesser scaup	Avian	2022-02-24	USA	North America
A/Lesser_Scaup/Florida/22-009053-001/2022	Lesser scaup	Avian	2022-03-18	USA	North America
A/Lesser_Scaup/Florida/22-009057-001/2022	Lesser scaup	Avian	2022-03-23	USA	North America
A/Lesser_Scaup/Florida/22-009057-002/2022	Lesser scaup	Avian	2022-03-23	USA	North America
A/Lesser_Scaup/Florida/22-010679-001/2022	Lesser scaup	Avian	2022-04-04	USA	North America
A/lesser_scaup/Florida/W22-129A/2022	Aythya affinis	Avian	2022-02-12	USA	North America
A/Lesser_Scaup/Georgia/22-006543-001/2022	Lesser scaup	Avian	2022-02-24	USA	North America
A/Lesser_Scaup/Georgia/22-006543-002/2022	Lesser scaup	Avian	2022-02-24	USA	North America
A/Lesser_Scaup/Georgia/22-006543-004/2022	Lesser scaup	Avian	2022-02-24	USA	North America
A/Lesser_Scaup/Georgia/22-006543-005/2022	Lesser scaup	Avian	2022-02-24	USA	North America
A/Lesser_Scaup/Georgia/22-006543-006/2022	Lesser scaup	Avian	2022-02-24	USA	North America
A/lesser_scaup/Georgia/W22-143/2022	Aythya affinis	Avian	2022-02-12	USA	North America
A/lesser_scaup/Georgia/W22-145A/2022	Aythya affinis	Avian	2022-02-12	USA	North America
A/lesser_scaup/Georgia/W22-145B/2022	Aythya affinis	Avian	2022-02-12	USA	North America
A/lesser_scaup/Georgia/W22-145C/2022	Aythya affinis	Avian	2022-02-12	USA	North America
A/lesser_scaup/Georgia/W22-145D/2022	Aythya affinis	Avian	2022-02-12	USA	North America
A/lesser_scaup/Georgia/W22-145E/2022	Aythya affinis	Avian	2022-02-12	USA	North America
A/Lesser_Scaup/Maryland/22-003098-003/2022	Lesser scaup	Avian	2022-01-23	USA	North America
A/Lesser_scaup/MD/-LC-EESC-024/2022	Aythya affinis	Avian	2022-01-23	USA	North America
A/Lesser_Scaup/Wisconsin/22-009407-001/2022	Lesser scaup	Avian	2022-03-18	USA	North America
A/Lesser_Snow_Goose_Blue-morph/Iowa/22-007679-006/2022	Lesser snow goose blue-morph		2022-03-14	USA	North America
A/Lesser_Snow_Goose_Blue-morph/Iowa/22-007679-007/2022	Lesser snow goose blue-morph		2022-03-14	USA	North America
A/lesser_snow_goose/North_Dakota/ND-10/2022	Anser caerulescens		2022-04-08
A/Lesser_Snow_Goose_White-morph/Iowa/22-007679-001/2022	Lesser snow goose white-morph		2022-03-14	USA	North America
A/Lesser_Snow_Goose_White-morph/Iowa/22-007679-003/2022	Lesser snow goose white-morph		2022-03-14	USA	North America
A/Lesser_Snow_Goose_White-morph/Iowa/22-007679-005/2022	Lesser snow goose white-morph		2022-03-14	USA	North America
A/Lesser_Snow_Goose_White-morph/Iowa/22-007679-008/2022	Lesser snow goose white-morph		2022-03-14	USA	North America
A/Lesser_Snow_Goose_White-morph/Iowa/22-007679-009/2022	Lesser snow goose white-morph		2022-03-14	USA	North America
A/Lesser_Snow_Goose_White-morph/Iowa/22-007679-010/2022	Lesser snow goose white-morph		2022-03-14	USA	North America
A/Magpie/Wyoming/22-011426-010/2022	Magpie	Avian	2022-04-01	USA	North America
A/Magpie/Wyoming/22-012665-001/2022	Magpie	Avian	2022-04-21	USA	North America
A/Mallard/Colorado/22-009476-001/2022	Mallard	Avian	2022-03-22	USA	North America
A/Mallard/Connecticut/22-003935-001/2022	Mallard	Avian	2022-02-03	USA	North America
A/Mallard/Connecticut/22-003935-013/2022	Mallard	Avian	2022-02-03	USA	North America
A/Mallard/Connecticut/22-003935-014/2022	Mallard	Avian	2022-02-03	USA	North America
A/Mallard/Connecticut/22-003935-022/2022	Mallard	Avian	2022-02-03	USA	North America
A/Mallard/Connecticut/22-003935-024/2022	Mallard	Avian	2022-02-03	USA	North America
A/Mallard_duck/Alberta/477/2019	Anas platyrhynchos	Avian	2019-08-22	Canada	North America
A/Mallard_duck/Alberta/540/2019	Anas platyrhynchos	Avian	2019-08-22	Canada	North America
A/Mallard_duck/Alberta/559/2019	Anas platyrhynchos	Avian	2019-08-22	Canada	North America
A/mallard_duck/Minnesota/AV22-632/2022	Anas platyrhynchos	Avian	2022-09-01	USA	North America
A/mallard_duck/Minnesota/UGAI22-3846/2022	Anas platyrhynchos	Avian	2022-09-14	USA	North America
A/Mallard/Illinois/22-007482-001/2022	Mallard	Avian	2022-03-02	USA	North America
A/Mallard/Illinois/22-012772-001/2022	Mallard	Avian	2022-04-18	USA	North America
A/Mallard/Iowa/22-007265-001/2022	Mallard	Avian	2022-03-09	USA	North America
A/Mallard/Kentucky/22-005153-004/2022	Mallard	Avian	2022-02-07	USA	North America
A/Mallard/Minnesota/22-009930-002/2022	Mallard	Avian	2022-03-22	USA	North America
A/Mallard/Minnesota/22-010035-001/2022	Mallard	Avian	2022-03-25	USA	North America
A/Mallard/Minnesota/22-010035-003/2022	Mallard	Avian	2022-03-25	USA	North America
A/Mallard/Missouri/22-012338-001/2022	Mallard	Avian	2022-03-11	USA	North America
A/Mallard/New_Hampshire/22-003359-006/2022	Mallard	Avian	2022-01-26	USA	North America
A/Mallard/New_Hampshire/22-003359-025/2022	Mallard	Avian	2022-01-26	USA	North America
A/Mallard/New_Hampshire/22-003359-036/2022	Mallard	Avian	2022-01-26	USA	North America
A/Mallard/New_Hampshire/22-003417-032/2022	Mallard	Avian	2022-01-26	USA	North America
A/Mallard/New_Hampshire/22-003417-039/2022	Mallard	Avian	2022-01-26	USA	North America
A/Mallard/New_Hampshire/22-003417-043/2022	Mallard	Avian	2022-01-26	USA	North America
A/Mallard/New_Hampshire/22-003417-047/2022	Mallard	Avian	2022-01-26	USA	North America
A/Mallard/New_Hampshire/22-003417-048/2022	Mallard	Avian	2022-01-26	USA	North America
A/Mallard/New_Hampshire/22-003417-053/2022	Mallard	Avian	2022-01-26	USA	North America
A/Mallard/New_Hampshire/22-003417-054/2022	Mallard	Avian	2022-01-26	USA	North America
A/Mallard/New_Jersey/22-005110-001/2022	Mallard	Avian	2022-02-07	USA	North America
A/Mallard/New_Jersey/22-005110-003/2022	Mallard	Avian	2022-02-07	USA	North America
A/Mallard/New_Jersey/22-005110-004/2022	Mallard	Avian	2022-02-07	USA	North America
A/Mallard/New_Jersey/22-005110-014/2022	Mallard	Avian	2022-02-07	USA	North America
A/Mallard/North_Carolina/22-001330-003/2022	Mallard	Avian	2022-01-08	USA	North America
A/Mallard/North_Carolina/22-003441-001/2022	Mallard	Avian	2022-01-29	USA	North America
A/Mallard/North_Carolina/22-004008-002/2022	Mallard	Avian	2022-02-01	USA	North America
A/Mallard/North_Carolina/22-004008-006/2022	Mallard	Avian	2022-02-01	USA	North America
A/Mallard/North_Carolina/22-004008-010/2022	Mallard	Avian	2022-02-01	USA	North America
A/Mallard/North_Carolina/22-004008-011/2022	Mallard	Avian	2022-02-01	USA	North America
A/mallard/North_Carolina/W22-1114A/2022	Anas platyrhynchos	Avian	2022-12-01	USA	North America
A/Mallard/Ohio/22-009207-002/2022	Mallard	Avian	2022-03-08	USA	North America
A/Mallard/Ohio/22-009207-003/2022	Mallard	Avian	2022-03-08	USA	North America
A/Mallard/Ohio/22-009207-012/2022	Mallard	Avian	2022-03-08	USA	North America
A/Mallard/Ohio/22-009209-011/2022	Mallard	Avian	2022-03-09	USA	North America
A/Mallard/Ohio/22-009209-012/2022	Mallard	Avian	2022-03-09	USA	North America
A/Mallard/Tennessee/22-005910-004/2022	Mallard	Avian	2022-02-12	USA	North America
A/Merganser/Michigan/22-009361-017/2022	Merganser		2022-03-23	USA	North America
A/Merganser/Michigan/22-011517-003/2022	Merganser		2022-04-11	USA	North America
A/Merganser/Minnesota/22-010206-001/2022	Merganser		2022-03-31	USA	North America
A/Merganser/Minnesota/22-012000-002/2022	Merganser		2022-04-18	USA	North America
A/Merganser/Minnesota/22-012969-001/2022	Merganser		2022-04-26	USA	North America
A/Merganser/Missouri/22-007765-001/2022	Merganser		2022-03-02	USA	North America
A/Merganser/New_York/22-008834-001/2022	Merganser		2022-03-21	USA	North America
A/Merganser/New_York/22-011589-001/2022	Merganser		2022-04-05	USA	North America
A/Merganser/Pennsylvania/22-008909-001/2022	Merganser		2022-03-22	USA	North America
A/Merganser/Pennsylvania/22-008909-003/2022	Merganser		2022-03-22	USA	North America
A/Merganser/Pennsylvania/22-008909-004/2022	Merganser		2022-03-22	USA	North America
A/Merganser/Pennsylvania/22-008909-005/2022	Merganser		2022-03-22	USA	North America
A/Mergus/Minnesota/22-011224-001/2022	Mergus		2022-04-05	USA	North America
A/Mergus/Minnesota/22-011231-001/2022	Mergus		2022-04-07	USA	North America
A/Mergus/North_Dakota/22-011219-001/2022	Mergus		2022-04-06	USA	North America
A/Muscovy_Duck/Florida/22-010679-002/2022	Muscovy duck	Avian	2022-04-04	USA	North America
A/Muscovy_Duck/Florida/22-010679-003/2022	Muscovy duck	Avian	2022-04-04	USA	North America
A/Muscovy_Duck/Florida/22-010682-002/2022	Muscovy duck	Avian	2022-04-05	USA	North America
A/Muscovy_Duck/Florida/22-010682-003/2022	Muscovy duck	Avian	2022-04-05	USA	North America
A/Muscovy_Duck/Florida/22-011808-001/2022	Muscovy duck	Avian	2022-04-13	USA	North America
A/Muscovy_Duck/Florida/22-011808-002/2022	Muscovy duck	Avian	2022-04-13	USA	North America
A/Muscovy_Duck/Florida/22-011808-004/2022	Muscovy duck	Avian	2022-04-13	USA	North America
A/Muscovy_Duck/Florida/22-012787-001/2022	Muscovy duck	Avian	2022-04-22	USA	North America
A/muscovy_duck/Florida/W22-306/2022	Cairina moschata		2022-04-18
A/Mute_Swan/Michigan/22-011517-011/2022	Mute swan	Avian	2022-04-11	USA	North America
A/Mute_Swan/Wisconsin/22-011023-001/2022	Mute swan	Avian	2022-03-30	USA	North America
A/Nannopterum_brasilianus/Peru/AISA0446/2022	Phalacrocorax brasilianus		2022-11-22	Peru	South America
A/Nannopterum_brasilianus/Peru/AISA0451/2022	Phalacrocorax brasilianus		2022-11-22	Peru	South America
A/Northern_Pintail/North_Carolina/22-001330-008/2022	Northern pintail	Avian	2022-01-08	USA	North America
A/Northern_Shoveler/Delaware/22-003933-001/2022	Northern shoveler	Avian	2022-01-31	USA	North America
A/Northern_Shoveler/North_Carolina/22-001330-016/2022	Northern shoveler	Avian	2022-01-08	USA	North America
A/Northern_Shoveler/North_Carolina/22-003831-019/2022	Northern shoveler	Avian	2022-01-29	USA	North America
A/Owl/Texas/22-012996-001/2022	Owl	Avian	2022-04-26	USA	North America
A/Owl/Wyoming/22-013181-001/2022	Owl	Avian	2022-04-26	USA	North America
A/Panthera_leo/Peru/AIS0554/2023	Panthera leo	Nonhuman Mammal	2023-02-08	Peru	South America
A/Parrot/Michigan/22-010848-002/2022	Parrot	Avian	2022-04-04	USA	North America
A/Pekin_duck/California/T2202390/2022	Anas platyrhynchos	Avian	2022-11-14	USA	North America
A/Pelecanus/Peru/VFAR-140/2022	Pelecanus		2022-12-01	Peru	South America
A/Pelecanus_thagus/Peru/AIS0538/2022	Pelecanus thagus		2022-11-10	Peru	South America
A/Pelecanus_thagus/Peru/AIS0541/2022	Pelecanus thagus		2022-11-16	Peru	South America
A/Pelecanus_thagus/Peru/AISA0464/2022	Pelecanus thagus		2022-11-22	Peru	South America
A/Pelican/Antofagasta/228244-2/2022	Pelecanus sp.		2022-12-16	Chile	South America
A/Pelican/Antofagasta/228246-2/2022	Pelecanus sp.		2022-12-15	Chile	South America
A/Pelican/Antofagasta/228246-3/2022	Pelecanus sp.		2022-12-15	Chile	South America
A/Pelican/Antofagasta/228318-1/2022	Pelecanus sp.		2022-12-16	Chile	South America
A/Pelican/Atacama/229424-2/2022	Pelecanus sp.		2022-12-22	Chile	South America
A/Pelican/Atacama/229450-2/2022	Pelecanus sp.		2022-12-26	Chile	South America
A/Pelican/Atacama/230158-2/2022	Pelecanus sp.		2022-12-30	Chile	South America
A/Pelican/CHL/226618-1/2022	Pelecanus thagus		2022-12-05	Chile	South America
A/Pelican/CHL/226618-2/2022	Pelecanus thagus		2022-12-05	Chile	South America
A/Pelican/CHL/226924-1/2022	Pelecanus thagus		2022-12-06	Chile	South America
A/Pelican/CHL/226955-1/2022	Pelecanus thagus		2022-12-06	Chile	South America
A/Pelican/CHL/226955-3/2022	Pelecanus thagus		2022-12-06	Chile	South America
A/Pelican/CHL/226958-1/2022	Pelecanus thagus		2022-12-06	Chile	South America
A/Pelican/CHL/227087-1/2022	Pelecanus thagus		2022-12-07	Chile	South America
A/Pelican/Missouri/22-012338-019/2022	Pelican	Avian	2022-03-01	USA	North America
A/Pelican/Missouri/22-012338-020/2022	Pelican	Avian	2022-03-01	USA	North America
A/Pelican/Nebraska/22-010426-001/2022	Pelican	Avian	2022-04-04	USA	North America
A/Pelican/Nuble/233947-2/2023	Pelecanus sp.		2023-01-26	Chile	South America
A/Pelican/OHiggins/233663-1/2023	Pelecanus sp.		2023-01-24	Chile	South America
A/Pelican/OHiggins/233721-1/2023	Pelecanus sp.		2023-01-24	Chile	South America
A/pelican/Peru/PIU-SER013/2022	Pelican	Avian	2022-11-23	Peru	South America
A/pelican/Peru/PIU-SER016/2022	Pelican	Avian	2022-11-24	Peru	South America
A/pelican/Peru/PIU-SER019/2022	Pelican	Avian	2022-11-24	Peru	South America
A/pelican/Peru/PIU-SER028/2022	Pelican	Avian	2022-11-24	Peru	South America
A/Pelican/Tarapaca/227436-2/2022	Pelecanus sp.		2022-12-09	Chile	South America
A/Pelican/Valparaiso/233091-1/2023	Pelecanus sp.		2023-01-20	Chile	South America
A/Pelican/Valparaiso/233091-2/2023	Pelecanus sp.		2023-01-20	Chile	South America
A/Pelican/Valparaiso/233418-1/2023	Pelecanus sp.		2023-01-20	Chile	South America
A/Pelican/Valparaiso/233450-1/2023	Pelecanus sp.		2023-01-23	Chile	South America
A/Pelican/Valparaiso/234040/2023	Pelecanus sp.		2023-01-25	Chile	South America
A/Peregrine_Falcon/Iowa/22-012093-001/2022	Peregrine falcon	Avian	2022-04-15	USA	North America
A/Peregrine_Falcon/Missouri/22-012338-003/2022	Peregrine falcon	Avian	2022-03-11	USA	North America
A/Peregrine_Falcon/Nebraska/22-012111-001/2022	Peregrine falcon	Avian	2022-04-19	USA	North America
A/Peruvian_pelican/Peru/A074/2022	Peruvian_pelican		2022-11-01	Peru	South America
A/Peruvian_pelican/Peru/A106/2022	Peruvian_pelican		2022-11-01	Peru	South America
A/Pheasant/New_York/22-008760-010/2022	Pheasant	Avian	2022-03-22	USA	North America
A/Pheasant/South_Dakota/22-011098-001/2022	Pheasant	Avian	2022-04-12	USA	North America
A/Pheasant/Texas/22-009984-001/2022	Pheasant	Avian	2022-03-29	USA	North America
A/Pheasant/Texas/22-010008-001/2022	Pheasant	Avian	2022-03-29	USA	North America
A/Pheasant/Texas/22-010008-002/2022	Pheasant	Avian	2022-03-29	USA	North America
A/poultry/Benin/21-A-08-009-O/2021	Env	Environment	2021-08-01	Benin	Africa
A/poultry/Benin/21-A-08-033-O/2021	Env	Environment	2021-09-01	Benin	Africa
A/poultry/Benin/21-A-08-034-O/2021	Env	Environment	2021-09-01	Benin	Africa
A/poultry/Benin/21-A-08-035-O/2021	Env	Environment	2021-09-01	Benin	Africa
A/Poultry/Kansas/22-007391-001/2022	Poultry	Avian	2022-03-09	USA	North America
A/Redhead/Michigan/22-009361-003/2022	Redhead	Avian	2022-03-23	USA	North America
A/Redhead/Michigan/22-009361-004/2022	Redhead	Avian	2022-03-23	USA	North America
A/Redhead/Michigan/22-009361-007/2022	Redhead	Avian	2022-03-23	USA	North America
A/Redhead/Michigan/22-009361-008/2022	Redhead	Avian	2022-03-23	USA	North America
A/Redhead/Michigan/22-009361-009/2022	Redhead	Avian	2022-03-23	USA	North America
A/Redhead/New_York/22-008835-006/2022	Redhead	Avian	2022-03-01	USA	North America
A/Red-shouldered_Hawk/Delaware/22-004621-001/2022	Red-shouldered hawk		2022-02-10	USA	North America
A/Red-shouldered_Hawk/Minnesota/22-012000-004/2022	Red-shouldered hawk		2022-04-18	USA	North America
A/Red-shouldered_Hawk/Minnesota/22-012931-009/2022	Red-shouldered hawk		2022-04-22	USA	North America
A/Red-shouldered_Hawk/Minnesota/22-012931-010/2022	Red-shouldered hawk		2022-04-22	USA	North America
A/Red-shouldered_Hawk/North_Carolina/22-006530-001/2022	Red-shouldered hawk		2022-02-01	USA	North America
A/red-shouldered_hawk/North_Carolina/W22-121/2022	Buteo lineatus		2022-02-12	USA	North America
A/Red-tailed_Hawk/Colorado/22-012769-001/2022	Red-tailed hawk	Avian	2022-04-20	USA	North America
A/Red-tailed_Hawk/Indiana/22-011949-001/2022	Red-tailed hawk	Avian	2022-04-14	USA	North America
A/Red-tailed_Hawk/Indiana/22-011949-002/2022	Red-tailed hawk	Avian	2022-04-14	USA	North America
A/Red-tailed_Hawk/Iowa/22-011298-001/2022	Red-tailed hawk	Avian	2022-04-13	USA	North America
A/Red-tailed_Hawk/Iowa/22-013050-001/2022	Red-tailed hawk	Avian	2022-04-27	USA	North America
A/Red-tailed_Hawk/Kansas/22-008980-002/2022	Red-tailed hawk	Avian	2022-03-14	USA	North America
A/red-tailed_hawk/Kansas/W22-1155/2022	Buteo jamaicensis	Avian	2022-12-05	USA	North America
A/red-tailed_hawk/Kansas/W22-1226/2022	Buteo jamaicensis	Avian	2022-12-05	USA	North America
A/red-tailed_hawk/Kansas/W22-198/2022	Buteo jamaicensis	Avian	2022-03-14	USA	North America
A/red-tailed_hawk/Kentucky/W23-143/2022	Buteo jamaicensis	Avian	2022-12-22	USA	North America
A/Red-tailed_Hawk/Massachusetts/22-007696-009/2022	Red-tailed hawk	Avian	2022-03-06	USA	North America
A/Red-tailed_Hawk/Michigan/22-011517-008/2022	Red-tailed hawk	Avian	2022-04-11	USA	North America
A/Red-tailed_Hawk/Michigan/22-012854-001/2022	Red-tailed hawk	Avian	2022-04-22	USA	North America
A/Red-tailed_Hawk/Minnesota/22-010027-001/2022	Red-tailed hawk	Avian	2022-03-30	USA	North America
A/Red-tailed_Hawk/Minnesota/22-010027-003/2022	Red-tailed hawk	Avian	2022-03-30	USA	North America
A/Red-tailed_Hawk/Minnesota/22-011871-001/2022	Red-tailed hawk	Avian	2022-04-15	USA	North America
A/Red-tailed_Hawk/Minnesota/22-011871-004/2022	Red-tailed hawk	Avian	2022-04-15	USA	North America
A/Red-tailed_Hawk/Minnesota/22-011871-013/2022	Red-tailed hawk	Avian	2022-04-15	USA	North America
A/Red-tailed_Hawk/Minnesota/22-012030-001/2022	Red-tailed hawk	Avian	2022-04-14	USA	North America
A/Red-tailed_Hawk/Minnesota/22-012031-001/2022	Red-tailed hawk	Avian	2022-04-12	USA	North America
A/Red-tailed_Hawk/Minnesota/22-012416-001/2022	Red-tailed hawk	Avian	2022-04-13	USA	North America
A/Red-tailed_Hawk/Minnesota/22-012668-002/2022	Red-tailed hawk	Avian	2022-04-25	USA	North America
A/Red-tailed_Hawk/Minnesota/22-012668-006/2022	Red-tailed hawk	Avian	2022-04-25	USA	North America
A/Red-tailed_Hawk/Minnesota/22-012668-015/2022	Red-tailed hawk	Avian	2022-04-25	USA	North America
A/Red-tailed_Hawk/Minnesota/22-012931-004/2022	Red-tailed hawk	Avian	2022-04-22	USA	North America
A/Red-tailed_Hawk/Missouri/22-012338-024/2022	Red-tailed hawk	Avian	2022-04-07	USA	North America
A/Red-tailed_Hawk/New_York/22-010488-001/2022	Red-tailed hawk	Avian	2022-03-29	USA	North America
A/Red-tailed_Hawk/New_York/22-011864-001/2022	Red-tailed hawk	Avian	2022-04-06	USA	North America
A/Red-tailed_Hawk/North_Dakota/22-010664-001/2022	Red-tailed hawk	Avian	2022-04-01	USA	North America
A/Red-tailed_Hawk/North_Dakota/22-011038-001/2022	Red-tailed hawk	Avian	2022-04-05	USA	North America
A/Red-tailed_Hawk/North_Dakota/22-011220-001/2022	Red-tailed hawk	Avian	2022-04-06	USA	North America
A/Red-tailed_Hawk/North_Dakota/22-011223-001/2022	Red-tailed hawk	Avian	2022-04-05	USA	North America
A/Red-tailed_Hawk/North_Dakota/22-011565-001/2022	Red-tailed hawk	Avian	2022-04-08	USA	North America
A/Red-tailed_Hawk/North_Dakota/22-011565-002/2022	Red-tailed hawk	Avian	2022-04-08	USA	North America
A/Red-tailed_Hawk/North_Dakota/22-011568-001/2022	Red-tailed hawk	Avian	2022-04-10	USA	North America
A/Red-tailed_Hawk/North_Dakota/22-011568-002/2022	Red-tailed hawk	Avian	2022-04-10	USA	North America
A/Red-tailed_Hawk/North_Dakota/22-013130-001/2022	Red-tailed hawk	Avian	2022-04-25	USA	North America
A/Red-tailed_Hawk/North_Dakota/22-013135-001/2022	Red-tailed hawk	Avian	2022-04-21	USA	North America
A/Red-tailed_Hawk/North_Dakota/22-013136-001/2022	Red-tailed hawk	Avian	2022-04-21	USA	North America
A/Red-tailed_Hawk/North_Dakota/22-013140-005/2022	Red-tailed hawk	Avian	2022-04-21	USA	North America
A/Red-tailed_Hawk/North_Dakota/22-013143-001/2022	Red-tailed hawk	Avian	2022-04-21	USA	North America
A/Red-tailed_Hawk/North_Dakota/22-013146-001/2022	Red-tailed hawk	Avian	2022-04-21	USA	North America
A/Red-tailed_Hawk/North_Dakota/22-013147-001/2022	Red-tailed hawk	Avian	2022-04-21	USA	North America
A/Red-tailed_Hawk/South_Dakota/22-009041-001/2022	Red-tailed hawk	Avian	2022-03-23	USA	North America
A/Red-tailed_Hawk/Wisconsin/22-009411-001/2022	Red-tailed hawk	Avian	2022-03-23	USA	North America
A/Red-tailed_Hawk/Wisconsin/22-010924-001/2022	Red-tailed hawk	Avian	2022-04-10	USA	North America
A/Red-tailed_Hawk/Wisconsin/22-011825-001/2022	Red-tailed hawk	Avian	2022-04-09	USA	North America
A/Red-tailed_Hawk/Wyoming/22-013182-001/2022	Red-tailed hawk	Avian	2022-04-22	USA	North America
A/Ring-billed_Gull/Florida/22-007915-012/2022	Ring-billed gull	Avian	2022-03-07	USA	North America
A/ring-billed_gull/Florida/W22-169/2022	Larus delawarensis		2022-03-07
A/Ring-necked_Duck/Michigan/22-009361-006/2022	Ring-necked duck	Avian	2022-03-23	USA	North America
A/Ring-necked_Duck/Michigan/22-009361-011/2022	Ring-necked duck	Avian	2022-03-23	USA	North America
A/Ring-necked_Duck/Michigan/22-009361-012/2022	Ring-necked duck	Avian	2022-03-23	USA	North America
A/Ring-necked_Duck/Missouri/22-012338-025/2022	Ring-necked duck	Avian	2022-03-11	USA	North America
A/Ring-necked_Pheasant/New_York/22-013005-001/2022	Ring-necked pheasant	Avian	2022-04-26	USA	North America
A/Rosss_Goose/Colorado/22-008935-005/2022	Ross's goose	Avian	2022-03-18	USA	North America
A/Rosss_Goose/Illinois/22-007691-001/2022	Ross's goose	Avian	2022-03-06	USA	North America
A/Rosss_Goose/Iowa/22-007551-001/2022	Ross's goose	Avian	2022-03-08	USA	North America
A/Rosss_Goose/Iowa/22-007766-003/2022	Ross's goose	Avian	2022-03-08	USA	North America
A/Rosss_Goose/Iowa/22-008376-002/2022	Ross's goose	Avian	2022-03-15	USA	North America
A/Rosss_Goose/Iowa/22-008378-001/2022	Ross's goose	Avian	2022-03-15	USA	North America
A/Rosss_Goose/Kansas/22-009804-001/2022	Ross's goose	Avian	2022-03-12	USA	North America
A/Rosss_goose/Kansas/W22-1154/2022	Anser rossii		2022-12-05	USA	North America
A/Rosss_Goose/Minnesota/22-011226-001/2022	Ross's goose	Avian	2022-04-05	USA	North America
A/Rosss_Goose/Minnesota/22-011227-001/2022	Ross's goose	Avian	2022-04-06	USA	North America
A/Rosss_Goose/Minnesota/22-012029-001/2022	Ross's goose	Avian	2022-04-14	USA	North America
A/Rosss_Goose/Missouri/22-006328-019/2022	Ross's goose	Avian	2022-02-22	USA	North America
A/Rosss_Goose/Missouri/22-007472-003/2022	Ross's goose	Avian	2022-03-01	USA	North America
A/Rosss_Goose/Missouri/22-012338-012/2022	Ross's goose	Avian	2022-03-01	USA	North America
A/Rosss_Goose/Nebraska/22-006793-001/2022	Ross's goose	Avian	2022-03-04	USA	North America
A/Rosss_Goose/North_Dakota/22-009481-001/2022	Ross's goose	Avian	2022-03-23	USA	North America
A/Rosss_Goose/North_Dakota/22-009481-017/2022	Ross's goose	Avian	2022-03-23	USA	North America
A/Rosss_Goose/North_Dakota/22-009481-018/2022	Ross's goose	Avian	2022-03-23	USA	North America
A/Rosss_Goose/North_Dakota/22-009481-019/2022	Ross's goose	Avian	2022-03-23	USA	North America
A/Rosss_Goose/North_Dakota/22-009481-021/2022	Ross's goose	Avian	2022-03-23	USA	North America
A/Rosss_Goose/North_Dakota/22-009482-001/2022	Ross's goose	Avian	2022-03-22	USA	North America
A/Rosss_Goose/North_Dakota/22-010036-002/2022	Ross's goose	Avian	2022-03-25	USA	North America
A/Rosss_Goose/North_Dakota/22-010036-003/2022	Ross's goose	Avian	2022-03-25	USA	North America
A/Rosss_Goose/North_Dakota/22-010036-005/2022	Ross's goose	Avian	2022-03-25	USA	North America
A/Rosss_Goose/North_Dakota/22-010036-006/2022	Ross's goose	Avian	2022-03-25	USA	North America
A/Rosss_Goose/North_Dakota/22-010663-017/2022	Ross's goose	Avian	2022-04-01	USA	North America
A/Rosss_Goose/North_Dakota/22-010663-018/2022	Ross's goose	Avian	2022-04-01	USA	North America
A/Rosss_Goose/North_Dakota/22-010663-019/2022	Ross's goose	Avian	2022-04-01	USA	North America
A/Rosss_Goose/North_Dakota/22-010663-020/2022	Ross's goose	Avian	2022-04-01	USA	North America
A/Rosss_Goose/North_Dakota/22-010663-021/2022	Ross's goose	Avian	2022-04-01	USA	North America
A/Rosss_Goose/North_Dakota/22-010663-022/2022	Ross's goose	Avian	2022-04-01	USA	North America
A/Rosss_Goose/North_Dakota/22-010663-023/2022	Ross's goose	Avian	2022-04-01	USA	North America
A/Rosss_Goose/North_Dakota/22-010663-024/2022	Ross's goose	Avian	2022-04-01	USA	North America
A/Rosss_Goose/North_Dakota/22-010663-025/2022	Ross's goose	Avian	2022-04-01	USA	North America
A/Rosss_Goose/North_Dakota/22-011033-001/2022	Ross's goose	Avian	2022-04-05	USA	North America
A/Rosss_Goose/North_Dakota/22-011033-002/2022	Ross's goose	Avian	2022-04-05	USA	North America
A/Rosss_Goose/North_Dakota/22-011034-001/2022	Ross's goose	Avian	2022-04-04	USA	North America
A/Rosss_Goose/North_Dakota/22-011035-001/2022	Ross's goose	Avian	2022-04-04	USA	North America
A/Rosss_Goose/North_Dakota/22-011037-004/2022	Ross's goose	Avian	2022-04-04	USA	North America
A/Rosss_Goose/North_Dakota/22-011039-001/2022	Ross's goose	Avian	2022-04-05	USA	North America
A/Rosss_Goose/North_Dakota/22-011218-004/2022	Ross's goose	Avian	2022-04-06	USA	North America
A/Rosss_Goose/North_Dakota/22-011218-005/2022	Ross's goose	Avian	2022-04-06	USA	North America
A/Rosss_Goose/North_Dakota/22-011563-002/2022	Ross's goose	Avian	2022-04-07	USA	North America
A/Rosss_Goose/North_Dakota/22-011569-004/2022	Ross's goose	Avian	2022-04-07	USA	North America
A/Rosss_Goose/North_Dakota/22-011578-001/2022	Ross's goose	Avian	2022-04-10	USA	North America
A/Rosss_Goose/North_Dakota/22-011578-009/2022	Ross's goose	Avian	2022-04-10	USA	North America
A/Rosss_goose/North_Dakota/N22-08/2022	Anser rossii		2022-04-08
A/Rosss_Goose/South_Dakota/22-008384-001/2022	Ross's goose	Avian	2022-03-16	USA	North America
A/Rosss_Goose/South_Dakota/22-008384-002/2022	Ross's goose	Avian	2022-03-16	USA	North America
A/Rosss_Goose/South_Dakota/22-008384-004/2022	Ross's goose	Avian	2022-03-16	USA	North America
A/Royal_Tern/Florida/22-005590-001/2022	Royal tern		2022-02-18	USA	North America
A/Royal_Tern/Florida/22-005590-002/2022	Royal tern		2022-02-18	USA	North America
A/Royal_Tern/Florida/22-008226-001/2022	Royal tern		2022-03-16	USA	North America
A/Royal_Tern/Florida/22-009056-001/2022	Royal tern		2022-03-21	USA	North America
A/Royal_Tern/Florida/22-010506-001/2022	Royal tern		2022-03-17	USA	North America
A/Royal_Tern/Florida/22-010506-002/2022	Royal tern		2022-03-17	USA	North America
A/royal_tern/Florida/W22-245A/2022	Thalasseus maximus		2022-03-12
A/royal_tern/Florida/W22-245B/2022	Thalasseus maximus		2022-03-17
A/Sanderling/Arica_y_Parinacota/230758-1/2022	Calidris alba	Avian	2022-12-30	Chile	South America
A/Sanderling/Arica_y_Parinacota/240265/2023	Calidris alba	Avian	2023-03-03	Chile	South America
A/Sanderling/Massachusetts/22-007696-001/2022	Sanderling	Avian	2022-03-01	USA	North America
A/Sanderling/Massachusetts/22-007696-002/2022	Sanderling	Avian	2022-03-02	USA	North America
A/Sanderling/Massachusetts/22-007696-003/2022	Sanderling	Avian	2022-03-02	USA	North America
A/Sanderling/Massachusetts/22-007696-004/2022	Sanderling	Avian	2022-03-03	USA	North America
A/Sanderling/Massachusetts/22-007696-005/2022	Sanderling	Avian	2022-03-04	USA	North America
A/Sanderling/Massachusetts/22-007696-008/2022	Sanderling	Avian	2022-03-06	USA	North America
A/Sanderling/New_York/22-005646-001/2022	Sanderling	Avian	2022-02-21	USA	North America
A/Sanderling/New_York/22-011587-001/2022	Sanderling	Avian	2022-04-11	USA	North America
A/Sanderling/Peru/PIU-SER005/2022	Sanderling	Avian	2022-11-22	Peru	South America
A/Sandhill_Crane/North_Dakota/22-013131-001/2022	Sandhill crane		2022-04-21	USA	North America
A/Sharp-shinned_Hawk/Missouri/22-012338-002/2022	Sharp-shinned hawk		2022-03-11	USA	North America
A/Silver_Pheasant/OH/OH22-20552/2022	Silver pheasant	Avian	2022-08-31	USA	North America
A/Snow_Goose/Colorado/22-008935-001/2022	Snow goose	Avian	2022-03-18	USA	North America
A/Snow_Goose/Colorado/22-008935-002/2022	Snow goose	Avian	2022-03-18	USA	North America
A/Snow_Goose/Colorado/22-008935-003/2022	Snow goose	Avian	2022-03-18	USA	North America
A/Snow_Goose/Colorado/22-008935-004/2022	Snow goose	Avian	2022-03-18	USA	North America
A/Snow_Goose/Colorado/22-008935-006/2022	Snow goose	Avian	2022-03-18	USA	North America
A/Snow_Goose/Colorado/22-009742-001/2022	Snow goose	Avian	2022-03-23	USA	North America
A/Snow_Goose/Iowa/22-007764-001/2022	Snow goose	Avian	2022-03-08	USA	North America
A/Snow_Goose/Iowa/22-008376-001/2022	Snow goose	Avian	2022-03-15	USA	North America
A/Snow_Goose/Iowa/22-008719-001/2022	Snow goose	Avian	2022-03-22	USA	North America
A/Snow_Goose/Iowa/22-008719-002/2022	Snow goose	Avian	2022-03-22	USA	North America
A/Snow_Goose/Iowa/22-008719-003/2022	Snow goose	Avian	2022-03-22	USA	North America
A/Snow_Goose/Kansas/22-006804-003/2022	Snow goose	Avian	2022-02-28	USA	North America
A/Snow_Goose/Kansas/22-006804-007/2022	Snow goose	Avian	2022-02-28	USA	North America
A/Snow_Goose/Kansas/22-007919-002/2022	Snow goose	Avian	2022-03-06	USA	North America
A/Snow_Goose/Kansas/22-007919-003/2022	Snow goose	Avian	2022-03-04	USA	North America
A/Snow_Goose/Kansas/22-007919-004/2022	Snow goose	Avian	2022-03-04	USA	North America
A/Snow_Goose/Kansas/22-008980-003/2022	Snow goose	Avian	2022-03-12	USA	North America
A/Snow_Goose/Kansas/22-008980-006/2022	Snow goose	Avian	2022-03-12	USA	North America
A/Snow_Goose/Kansas/22-008980-007/2022	Snow goose	Avian	2022-03-12	USA	North America
A/Snow_Goose/Kansas/22-008980-008/2022	Snow goose	Avian	2022-03-12	USA	North America
A/Snow_Goose/Kansas/22-010505-001/2022	Snow goose	Avian	2022-03-25	USA	North America
A/snow_goose/Kansas/W22-1143/2022	Anser caerulescens	Avian	2022-12-05	USA	North America
A/snow_goose/Kansas/W22-174B/2022	Anser caerulescens		2022-03-06
A/snow_goose/Kansas/W22-177B/2022	Anser caerulescens		2022-03-04
A/snow_goose/Kansas/W22-199A/2022	Anser caerulescens	Avian	2022-03-14	USA	North America
A/snow_goose/Kansas/W22-199B/2022	Anser caerulescens	Avian	2022-03-12	USA	North America
A/snow_goose/Kansas/W22-199C/2022	Anser caerulescens	Avian	2022-03-12	USA	North America
A/snow_goose/Kansas/W22-199D/2022	Anser caerulescens	Avian	2022-03-12	USA	North America
A/snow_goose/Kansas/W22-199E/2022	Anser caerulescens	Avian	2022-03-12	USA	North America
A/snow_goose/Kansas/W22-199F/2022	Anser caerulescens	Avian	2022-03-12	USA	North America
A/snow_goose/Kansas/W22-260/2022	Anser caerulescens		2022-03-25
A/Snow_Goose/Kentucky/22-004809-001/2022	Snow goose	Avian	2022-02-08	USA	North America
A/Snow_Goose/Kentucky/22-004809-002/2022	Snow goose	Avian	2022-02-08	USA	North America
A/Snow_Goose/Kentucky/22-006742-003/2022	Snow goose	Avian	2022-02-18	USA	North America
A/snow_goose/Kentucky/W22-092/2022	Anser caerulescens	Avian	2022-02-08	USA	North America
A/snow_goose/Louisana/W22-1146A/2022	Anser caerulescens	Avian	2022-12-05	USA	North America
A/snow_goose/Louisana/W22-1163/2022	Anser caerulescens	Avian	2022-12-05	USA	North America
A/Snow_Goose/Minnesota/22-010305-001/2022	Snow goose	Avian	2022-03-28	USA	North America
A/Snow_Goose/Minnesota/22-011232-001/2022	Snow goose	Avian	2022-04-07	USA	North America
A/Snow_Goose/Missouri/22-006328-004/2022	Snow goose	Avian	2022-02-22	USA	North America
A/Snow_Goose/Missouri/22-006328-011/2022	Snow goose	Avian	2022-02-22	USA	North America
A/Snow_Goose/Missouri/22-006328-015/2022	Snow goose	Avian	2022-02-22	USA	North America
A/Snow_Goose/Missouri/22-006328-022/2022	Snow goose	Avian	2022-02-22	USA	North America
A/Snow_Goose/Missouri/22-006328-032/2022	Snow goose	Avian	2022-02-22	USA	North America
A/Snow_Goose/Missouri/22-006805-001/2022	Snow goose	Avian	2022-02-23	USA	North America
A/Snow_Goose/Missouri/22-007698-001/2022	Snow goose	Avian	2022-03-04	USA	North America
A/Snow_Goose/Missouri/22-007698-002/2022	Snow goose	Avian	2022-03-04	USA	North America
A/Snow_Goose/Missouri/22-007698-003/2022	Snow goose	Avian	2022-03-04	USA	North America
A/Snow_Goose/Missouri/22-007700-001/2022	Snow goose	Avian	2022-03-08	USA	North America
A/Snow_Goose/Missouri/22-007700-003/2022	Snow goose	Avian	2022-03-08	USA	North America
A/Snow_Goose/Missouri/22-007700-004/2022	Snow goose	Avian	2022-03-08	USA	North America
A/Snow_Goose/Missouri/22-011404-001/2022	Snow goose	Avian	2022-03-08	USA	North America
A/Snow_Goose/Missouri/22-012338-004/2022	Snow goose	Avian	2022-03-12	USA	North America
A/Snow_Goose/Missouri/22-012338-005/2022	Snow goose	Avian	2022-03-12	USA	North America
A/Snow_Goose/Missouri/22-012338-015/2022	Snow goose	Avian	2022-03-22	USA	North America
A/Snow_Goose/Montana/22-011287-001/2022	Snow goose	Avian	2022-04-08	USA	North America
A/Snow_Goose/Montana/22-012013-002/2022	Snow goose	Avian	2022-04-09	USA	North America
A/Snow_Goose/Nebraska/22-009724-002/2022	Snow goose	Avian	2022-03-23	USA	North America
A/Snow_Goose/New_Hampshire/22-007420-001/2022	Snow goose	Avian	2022-02-24	USA	North America
A/Snow_Goose/New_York/22-008835-002/2022	Snow goose	Avian	2022-03-01	USA	North America
A/Snow_Goose/New_York/22-008835-004/2022	Snow goose	Avian	2022-03-01	USA	North America
A/Snow_Goose/North_Carolina/22-003496-007/2022	Snow goose	Avian	2022-01-21	USA	North America
A/Snow_Goose/North_Dakota/22-008734-001/2022	Snow goose	Avian	2022-03-21	USA	North America
A/Snow_Goose/North_Dakota/22-009399-001/2022	Snow goose	Avian	2022-03-29	USA	North America
A/Snow_Goose/North_Dakota/22-009399-002/2022	Snow goose	Avian	2022-03-29	USA	North America
A/Snow_Goose/North_Dakota/22-009399-003/2022	Snow goose	Avian	2022-03-29	USA	North America
A/Snow_Goose/North_Dakota/22-009410-001/2022	Snow goose	Avian	2022-03-21	USA	North America
A/Snow_Goose/North_Dakota/22-009481-002/2022	Snow goose	Avian	2022-03-23	USA	North America
A/Snow_Goose/North_Dakota/22-009481-003/2022	Snow goose	Avian	2022-03-23	USA	North America
A/Snow_Goose/North_Dakota/22-009481-005/2022	Snow goose	Avian	2022-03-23	USA	North America
A/Snow_Goose/North_Dakota/22-009481-006/2022	Snow goose	Avian	2022-03-23	USA	North America
A/Snow_Goose/North_Dakota/22-009481-007/2022	Snow goose	Avian	2022-03-23	USA	North America
A/Snow_Goose/North_Dakota/22-009481-008/2022	Snow goose	Avian	2022-03-23	USA	North America
A/Snow_Goose/North_Dakota/22-009481-010/2022	Snow goose	Avian	2022-03-23	USA	North America
A/Snow_Goose/North_Dakota/22-009481-011/2022	Snow goose	Avian	2022-03-23	USA	North America
A/Snow_Goose/North_Dakota/22-009481-012/2022	Snow goose	Avian	2022-03-23	USA	North America
A/Snow_Goose/North_Dakota/22-009481-013/2022	Snow goose	Avian	2022-03-23	USA	North America
A/Snow_Goose/North_Dakota/22-009481-014/2022	Snow goose	Avian	2022-03-23	USA	North America
A/Snow_Goose/North_Dakota/22-009481-015/2022	Snow goose	Avian	2022-03-23	USA	North America
A/Snow_Goose/North_Dakota/22-009481-016/2022	Snow goose	Avian	2022-03-23	USA	North America
A/Snow_Goose/North_Dakota/22-009483-001/2022	Snow goose	Avian	2022-03-22	USA	North America
A/Snow_Goose/North_Dakota/22-009483-002/2022	Snow goose	Avian	2022-03-22	USA	North America
A/Snow_Goose/North_Dakota/22-009593-001/2022	Snow goose	Avian	2022-03-22	USA	North America
A/Snow_Goose/North_Dakota/22-009593-002/2022	Snow goose	Avian	2022-03-22	USA	North America
A/Snow_Goose/North_Dakota/22-010036-001/2022	Snow goose	Avian	2022-03-25	USA	North America
A/Snow_Goose/North_Dakota/22-010036-007/2022	Snow goose	Avian	2022-03-25	USA	North America
A/Snow_Goose/North_Dakota/22-010037-001/2022	Snow goose	Avian	2022-03-26	USA	North America
A/Snow_Goose/North_Dakota/22-010037-002/2022	Snow goose	Avian	2022-03-26	USA	North America
A/Snow_Goose/North_Dakota/22-010037-005/2022	Snow goose	Avian	2022-03-26	USA	North America
A/Snow_Goose/North_Dakota/22-010663-001/2022	Snow goose	Avian	2022-04-01	USA	North America
A/Snow_Goose/North_Dakota/22-010663-002/2022	Snow goose	Avian	2022-04-01	USA	North America
A/snow_goose/North_Dakota/N22-04/2022	Anser caerulescens		2022-04-08
A/snow_goose/North_Dakota/N22-05/2022	Anser caerulescens		2022-04-08
A/snow_goose/North_Dakota/N22-06/2022	Anser caerulescens		2022-04-08
A/South_American_sea_lion/Arica_y_Parinacota/240270-1/2023	Otaria byronia	Nonhuman Mammal	2023-03-01	Chile	South America
A/south_american_sea_lion/Peru/AQP-SER00K/2023	South american sea lion		2023-02-07	Peru	South America
A/South_American_Sea_Lion/Peru/LIM-SER036/2023	South american sea lion		2023-01-23	Peru	South America
A/South_American_tern/Maule/238507/2023	Sterna hirundinacea		2023-02-23	Chile	South America
A/striped_skunk/Kansas/W23-094/2023	Mephitis mephitis	Nonhuman Mammal	2023-01-27	USA	North America
A/striped_skunk/Kansas/W23-175/2023	Mephitis mephitis	Nonhuman Mammal	2023-02-24	USA	North America
A/Swan/OH/OH22-22368-2/2022	Swan	Avian	2022-09-25	USA	North America
A/Turkey/Araucania/241892-3/2023	Meleagris gallopavo	Avian	2023-03-14	Chile	South America
A/Turkey/Minnesota/22-011787-001/2022	Turkey	Avian	2022-04-15	USA	North America
A/Turkey/Minnesota/22-011787-002/2022	Turkey	Avian	2022-04-15	USA	North America
A/Turkey/Nuble/240489-1/2023	Meleagris gallopavo	Avian	2023-03-07	Chile	South America
A/Turkey/Nuble/241568-1/2023	Meleagris gallopavo	Avian	2023-03-10	Chile	South America
A/Turkey/OH/OH22-21172-1/2022	Turkey	Avian	2022-09-12	USA	North America
A/Turkey_vulture/Antofagasta/228252-1/2022	Cathartes aura		2022-12-17	Chile	South America
A/Vulpes_vulpes/USA/074441/2022	Vulpes vulpes	Nonhuman Mammal	2022-04-11	USA	North America
A/Vulpes_vulpes/USA/088592/2022	Vulpes vulpes	Nonhuman Mammal	2022-04-25	USA	North America
A/Vulpes_vulpes/USA/099451/2022	Vulpes vulpes	Nonhuman Mammal	2022-05-04	USA	North America
A/Vulpes_vulpes/USA/099488/2022	Vulpes vulpes	Nonhuman Mammal	2022-04-27	USA	North America
A/Vulpes_vulpes/USA/115912/2022	Vulpes vulpes	Nonhuman Mammal	2022-05-20	USA	North America
A/wild_duck/Colombia/Choco/3501/2022	Wild duck	Avian	2022-10-09	Colombia	South America
A/Wood_Duck/OH/OH22-20551/2022	Wood duck	Avian	2022-08-31	USA	North America
